# Supplementary material for: Genome-wide transcriptomics analysis of genes regulated by GATA4, 5 and 6 during cardiomyogenesis in Xenopus laevis
Source: Data Brief. 2018 Jan 17;17:559–63. doi: 10.1016/j.dib.2018.01.005 (PMC5988223; doi:10.1016/j.dib.2018.01.005)
Supplement: Supplementary file 2 — Table 1 Redundancy and specific requirements of gata4, 5 and 6 during cardiomyogenesis. [file mmc2.xlsx]

## Sheet: Sheet1 either GATA KDs
Gene Symbol	GATA4_lfc	p_value 1	padj 1	Gene Name 1	GATA5_lfc	p_value2	padj 2	Gene Name 2	GATA6_lfc	p_value 3	padj 3	Gene Name3
Xelaev18010911m.g	-9.44329	0.000183023	0.00189583	otp.S	-4.14514	0.000183023	0.00189583	otp.S	-6.05155	0.000183023	0.00189583	otp.S
Xelaev18047527m.g	-8.94692	5.13419e-07	1.40715e-05	clec19a.S	-5.94479	5.13419e-07	1.40715e-05	clec19a.S	-9.53634	5.13419e-07	1.40715e-05	clec19a.S
Xelaev18001227m.g	-8.9121	1.7285e-05	0.000270263	LOC594879.1	-3.16409	1.7285e-05	0.000270263	LOC594879.1	-3.03633	1.7285e-05	0.000270263	LOC594879.1
Xelaev18010684m.g	-8.66458	6.51097e-05	0.00081304	cmklr1.S	-8.86677	6.51097e-05	0.00081304	cmklr1.S	-9.254	6.51097e-05	0.00081304	cmklr1.S
Xelaev18004184m.g	-8.57027	2.69467e-06	5.57503e-05	NA	-8.77246	2.69467e-06	5.57503e-05	NA	-5.24237	2.69467e-06	5.57503e-05	NA
Xelaev18026642m.g	-8.56242	0.000162141	0.00171823	NA	-5.58722	0.000162141	0.00171823	NA	-3.878	0.000162141	0.00171823	NA
Xelaev18007314m.g	-8.55792	0.00763886	0.0363658	NA	-1.87563	0.00763886	0.0363658	NA	-2.69104	0.00763886	0.0363658	NA
Xelaev18040729m.g	-8.55035	0.000406653	0.00362377	NA	-5.57539	0.000406653	0.00362377	NA	-4.64427	0.000406653	0.00362377	NA
Xelaev18031299m.g	-8.26168	3.25781e-05	0.000459524	Xelaev18031299m	-4.30463	3.25781e-05	0.000459524	Xelaev18031299m	-8.8511	3.25781e-05	0.000459524	Xelaev18031299m
Xelaev18009084m.g	-8.23416	0.00114661	0.00828391	LOC100488302-like.S	-3.65323	0.00114661	0.00828391	LOC100488302-like.S	-5.24741	0.00114661	0.00828391	LOC100488302-like.S
Xelaev18014349m.g	-7.95653	0.000342825	0.00315299	LOC100494986.S	-3.97811	0.000342825	0.00315299	LOC100494986.S	-3.7767	0.000342825	0.00315299	LOC100494986.S
Xelaev18012049m.g	-7.93203	1.63529e-08	7.24844e-07	themis2.L	-3.45268	1.63529e-08	7.24844e-07	themis2.L	-7.12784	1.63529e-08	7.24844e-07	themis2.L
Xelaev18004274m.g	-7.86106	0.006483	0.0321292	LOC100488472.1	-2.91664	0.006483	0.0321292	LOC100488472.1	-8.45048	0.006483	0.0321292	LOC100488472.1
Xelaev18030955m.g	-7.69223	0.00141994	0.00978143	ferd3l.L	-4.68881	0.00141994	0.00978143	ferd3l.L	-1.38665	0.00141994	0.00978143	ferd3l.L
Xelaev18003117m.g	-7.60052	0.00202515	0.0129664	NA	-3.62577	0.00202515	0.0129664	NA	-1.38437	0.00202515	0.0129664	NA
Xelaev18032781m.g	-7.44738	3.36272e-06	6.72675e-05	aqp1.S	-1.2353	3.36272e-06	6.72675e-05	aqp1.S	-1.21175	3.36272e-06	6.72675e-05	aqp1.S
Xelaev18047605m.g	-7.4227	1.54157e-13	2.6383e-11	pvalb.1.S	-5.21475	1.54157e-13	2.6383e-11	pvalb.1.S	-2.07454	1.54157e-13	2.6383e-11	pvalb.1.S
Xelaev18031203m.g	-7.25197	1.11928e-16	3.34761e-14	Xelaev18031203m	-5.9688	1.11928e-16	3.34761e-14	Xelaev18031203m	-12.1123	1.11928e-16	3.34761e-14	Xelaev18031203m
Xelaev18017091m.g	-7.24794	1.73646e-15	4.17918e-13	LOC100492943.L	-3.95903	1.73646e-15	4.17918e-13	LOC100492943.L	-6.14388	1.73646e-15	4.17918e-13	LOC100492943.L
Xelaev18018643m.g	-6.79228	8.44215e-19	3.61207e-16	myl7.L	-6.67651	8.44215e-19	3.61207e-16	myl7.L	-8.15683	8.44215e-19	3.61207e-16	myl7.L
Xelaev18016797m.g	-6.78433	4.91924e-09	2.53839e-07	kcna5.L	-4.43793	4.91924e-09	2.53839e-07	kcna5.L	-1.18708	4.91924e-09	2.53839e-07	kcna5.L
Xelaev18040629m.g	-6.61754	6.82625e-05	0.000843181	LOC100498477.L	-1.34414	6.82625e-05	0.000843181	LOC100498477.L	-3.64171	6.82625e-05	0.000843181	LOC100498477.L
Xelaev18023601m.g	-6.27912	5.92668e-06	0.000108871	Xetrov90012339m.L	-3.17395	5.92668e-06	0.000108871	Xetrov90012339m.L	-4.34767	5.92668e-06	0.000108871	Xetrov90012339m.L
Xelaev18022380m.g	-6.26566	0.00094663	0.00713005	NA	-3.68764	0.00094663	0.00713005	NA	-3.16549	0.00094663	0.00713005	NA
Xelaev18021630m.g	-6.16934	6.32393e-12	7.21618e-10	Xetrov90009679m.S	-3.10671	6.32393e-12	7.21618e-10	Xetrov90009679m.S	-2.70341	6.32393e-12	7.21618e-10	Xetrov90009679m.S
Xelaev18013072m.g	-6.15512	2.08024e-06	4.48139e-05	NA	-4.12307	2.08024e-06	4.48139e-05	NA	-1.41597	2.08024e-06	4.48139e-05	NA
Xelaev18037384m.g	-6.12822	1.92074e-07	6.01936e-06	apoa1.S	-3.97801	1.92074e-07	6.01936e-06	apoa1.S	-5.04411	1.92074e-07	6.01936e-06	apoa1.S
Xelaev18013413m.g	-6.04432	1.47834e-06	3.36349e-05	LOC100498373.L	-3.35878	1.47834e-06	3.36349e-05	LOC100498373.L	-2.81797	1.47834e-06	3.36349e-05	LOC100498373.L
Xelaev18035464m.g	-5.88896	4.98868e-08	1.85984e-06	Xetrov90018753m.L	-3.44199	4.98868e-08	1.85984e-06	Xetrov90018753m.L	-5.00838	4.98868e-08	1.85984e-06	Xetrov90018753m.L
Xelaev18037044m.g	-5.84308	2.18254e-08	9.22296e-07	NA	-4.56307	2.18254e-08	9.22296e-07	NA	-2.7287	2.18254e-08	9.22296e-07	NA
Xelaev18032757m.g	-5.81116	1.03148e-06	2.50796e-05	LOC101732654-like.S	-2.81805	1.03148e-06	2.50796e-05	LOC101732654-like.S	-7.46139	1.03148e-06	2.50796e-05	LOC101732654-like.S
Xelaev18040787m.g	-5.80926	8.04268e-05	0.000962934	NA	-6.86068	8.04268e-05	0.000962934	NA	-5.59736	8.04268e-05	0.000962934	NA
Xelaev18013753m.g	-5.79378	6.19443e-06	0.000113115	pdx1.L	-3.99219	6.19443e-06	0.000113115	pdx1.L	-1.60906	6.19443e-06	0.000113115	pdx1.L
Xelaev18040332m.g	-5.6494	9.08377e-05	0.00106715	crp.4.L	-2.93618	9.08377e-05	0.00106715	crp.4.L	-6.43434	9.08377e-05	0.00106715	crp.4.L
Xelaev18004366m.g	-5.64044	4.69557e-13	6.95441e-11	NA	-4.66451	4.69557e-13	6.95441e-11	NA	-6.52907	4.69557e-13	6.95441e-11	NA
Xelaev18035462m.g	-5.47036	0.00033512	0.00309708	apoa1.L	-2.85595	0.00033512	0.00309708	apoa1.L	-5.80916	0.00033512	0.00309708	apoa1.L
Xelaev18009208m.g	-5.46219	4.36643e-06	8.41005e-05	fgg.S	-2.80763	4.36643e-06	8.41005e-05	fgg.S	-4.22919	4.36643e-06	8.41005e-05	fgg.S
Xelaev18027695m.g	-5.40018	8.74852e-05	0.0010318	LOC100494196.L	-4.16709	8.74852e-05	0.0010318	LOC100494196.L	-5.64147	8.74852e-05	0.0010318	LOC100494196.L
Xelaev18014899m.g	-5.32953	0.000473485	0.00409609	trem2.S	-3.84812	0.000473485	0.00409609	trem2.S	-8.96971	0.000473485	0.00409609	trem2.S
Xelaev18038251m.g	-5.25841	0.00269742	0.0162584	NA	-1.31477	0.00269742	0.0162584	NA	-7.01628	0.00269742	0.0162584	NA
Xelaev18038963m.g	-5.23572	7.30604e-06	0.000130779	cysltr1.L	-1.7726	7.30604e-06	0.000130779	cysltr1.L	-5.54905	7.30604e-06	0.000130779	cysltr1.L
Xelaev18021173m.g	-5.22606	4.40304e-05	0.000589548	lrrc10.S	-5.33381	4.40304e-05	0.000589548	lrrc10.S	-4.14698	4.40304e-05	0.000589548	lrrc10.S
Xelaev18011063m.g	-5.21849	1.28419e-09	7.88548e-08	onecut2.S	-3.67812	1.28419e-09	7.88548e-08	onecut2.S	-3.20667	1.28419e-09	7.88548e-08	onecut2.S
Xelaev18018552m.g	-5.20593	5.16073e-05	0.000673365	bmp10.L	-5.43207	5.16073e-05	0.000673365	bmp10.L	-8.97345	5.16073e-05	0.000673365	bmp10.L
Xelaev18030172m.g	-5.20322	0.000175743	0.00183399	LOC100495517.S	-4.49742	0.000175743	0.00183399	LOC100495517.S	-9.08434	0.000175743	0.00183399	LOC100495517.S
Xelaev18028109m.g	-5.15364	0.000119109	0.00133622	apob.L	-3.77182	0.000119109	0.00133622	apob.L	-4.82115	0.000119109	0.00133622	apob.L
Xelaev18007319m.g	-5.13719	0.00367019	0.0206321	LOC100490649.L	-2.22165	0.00367019	0.0206321	LOC100490649.L	-1.40017	0.00367019	0.0206321	LOC100490649.L
Xelaev18046871m.g	-5.09655	0.000448158	0.00392103	NA	-2.27273	0.000448158	0.00392103	NA	-1.71091	0.000448158	0.00392103	NA
Xelaev18030612m.g	-5.05954	4.76088e-05	0.000628379	aqp1.L	-1.62769	4.76088e-05	0.000628379	aqp1.L	-1.54774	4.76088e-05	0.000628379	aqp1.L
Xelaev18020914m.g	-5.05683	3.95295e-06	7.72682e-05	NA	-2.58195	3.95295e-06	7.72682e-05	NA	-5.06242	3.95295e-06	7.72682e-05	NA
Xelaev18044628m.g	-5.04384	0.000312047	0.00293166	fap.L	-3.29293	0.000312047	0.00293166	fap.L	-1.84885	0.000312047	0.00293166	fap.L
Xelaev18002814m.g	-5.01963	1.91467e-05	0.000295212	NA	-6.88162	1.91467e-05	0.000295212	NA	-1.21543	1.91467e-05	0.000295212	NA
Xelaev18024838m.g	-4.99151	2.90191e-09	1.61657e-07	cdh5.S	-2.25185	2.90191e-09	1.61657e-07	cdh5.S	-2.08648	2.90191e-09	1.61657e-07	cdh5.S
Xelaev18031211m.g	-4.98196	1.80481e-06	3.96286e-05	NA	-1.38317	1.80481e-06	3.96286e-05	NA	-1.56444	1.80481e-06	3.96286e-05	NA
Xelaev18034736m.g	-4.96088	1.70998e-05	0.000268352	NA	-3.09891	1.70998e-05	0.000268352	NA	-3.41129	1.70998e-05	0.000268352	NA
Xelaev18027626m.g	-4.8605	4.40226e-13	6.60607e-11	LOC100495889.L	-5.43311	4.40226e-13	6.60607e-11	LOC100495889.L	-2.30507	4.40226e-13	6.60607e-11	LOC100495889.L
Xelaev18004161m.g	-4.8541	4.14231e-05	0.000560422	NA	-2.91594	4.14231e-05	0.000560422	NA	-1.30913	4.14231e-05	0.000560422	NA
Xelaev18002254m.g	-4.85334	4.22196e-11	3.70546e-09	NA	-4.64168	4.22196e-11	3.70546e-09	NA	-2.22778	4.22196e-11	3.70546e-09	NA
Xelaev18012581m.g	-4.81799	5.14066e-08	1.90799e-06	gja4.L	-2.65142	5.14066e-08	1.90799e-06	gja4.L	-3.02735	5.14066e-08	1.90799e-06	gja4.L
Xelaev18003552m.g	-4.7988	1.81402e-06	3.97743e-05	pnck.1	-3.74297	1.81402e-06	3.97743e-05	pnck.1	-5.57096	1.81402e-06	3.97743e-05	pnck.1
Xelaev18028800m.g	-4.7789	2.62988e-22	1.92895e-19	cd93.S	-2.67531	2.62988e-22	1.92895e-19	cd93.S	-1.12348	2.62988e-22	1.92895e-19	cd93.S
Xelaev18022588m.g	-4.75082	2.89055e-08	1.1732e-06	cdh5.L	-2.11599	2.89055e-08	1.1732e-06	cdh5.L	-2.15938	2.89055e-08	1.1732e-06	cdh5.L
Xelaev18028525m.g	-4.72785	0.00580061	0.0295166	NA	-1.25519	0.00580061	0.0295166	NA	-1.72916	0.00580061	0.0295166	NA
Xelaev18036299m.g	-4.67419	0.00104511	0.00770896	NA	-3.02298	0.00104511	0.00770896	NA	-6.86838	0.00104511	0.00770896	NA
Xelaev18023717m.g	-4.67044	2.09657e-05	0.000319105	lgals2.L	-2.97744	2.09657e-05	0.000319105	lgals2.L	-1.15265	2.09657e-05	0.000319105	lgals2.L
Xelaev18015611m.g	-4.63207	9.78869e-20	5.19915e-17	col4a1.S	-2.63317	9.78869e-20	5.19915e-17	col4a1.S	-1.50205	9.78869e-20	5.19915e-17	col4a1.S
Xelaev18020643m.g	-4.61346	0.00544895	0.0282225	NA	-3.24688	0.00544895	0.0282225	NA	-1.91024	0.00544895	0.0282225	NA
Xelaev18043453m.g	-4.59933	0.00296633	0.0175227	kcng1.L	-2.30617	0.00296633	0.0175227	kcng1.L	-9.35919	0.00296633	0.0175227	kcng1.L
Xelaev18023045m.g	-4.59238	6.39034e-09	3.16497e-07	Xetrov90011722m.L	-4.47835	6.39034e-09	3.16497e-07	Xetrov90011722m.L	-5.55764	6.39034e-09	3.16497e-07	Xetrov90011722m.L
Xelaev18036079m.g	-4.54272	1.29491e-07	4.26185e-06	NA	-2.6304	1.29491e-07	4.26185e-06	NA	-7.92967	1.29491e-07	4.26185e-06	NA
Xelaev18001897m.g	-4.46707	3.32359e-06	6.67012e-05	NA	-4.67064	3.32359e-06	6.67012e-05	NA	-4.96204	3.32359e-06	6.67012e-05	NA
Xelaev18020257m.g	-4.44877	4.30607e-11	3.75787e-09	myl7.S	-4.80669	4.30607e-11	3.75787e-09	myl7.S	-5.52925	4.30607e-11	3.75787e-09	myl7.S
Xelaev18021547m.g	-4.44548	1.15822e-10	9.19594e-09	arap3.S	-1.69604	1.15822e-10	9.19594e-09	arap3.S	-1.52304	1.15822e-10	9.19594e-09	arap3.S
Xelaev18027699m.g	-4.40645	0.000233339	0.00231207	p2ry13.L	-2.30463	0.000233339	0.00231207	p2ry13.L	-3.3125	0.000233339	0.00231207	p2ry13.L
Xelaev18032918m.g	-4.39555	2.13959e-10	1.59398e-08	nebl-like.2.S	-4.57454	2.13959e-10	1.59398e-08	nebl-like.2.S	-5.17355	2.13959e-10	1.59398e-08	nebl-like.2.S
Xelaev18035905m.g	-4.38635	8.29092e-05	0.000988047	LOC100494984.L	-2.55512	8.29092e-05	0.000988047	LOC100494984.L	-2.65066	8.29092e-05	0.000988047	LOC100494984.L
Xelaev18038928m.g	-4.36864	9.98749e-09	4.7045e-07	Xetrov90020567m.L	-3.58386	9.98749e-09	4.7045e-07	Xetrov90020567m.L	-8.43661	9.98749e-09	4.7045e-07	Xetrov90020567m.L
Xelaev18038250m.g	-4.36722	0.00522848	0.0273554	NA	-2.81614	0.00522848	0.0273554	NA	-7.01108	0.00522848	0.0273554	NA
Xelaev18014620m.g	-4.36064	0.000937914	0.00708345	slc13a5.S	-2.34435	0.000937914	0.00708345	slc13a5.S	-3.69453	0.000937914	0.00708345	slc13a5.S
Xelaev18023729m.g	-4.33561	0.0007866	0.00611919	NA	-4.57769	0.0007866	0.00611919	NA	-9.10098	0.0007866	0.00611919	NA
Xelaev18023896m.g	-4.32872	1.51633e-12	2.03096e-10	tnnc1.L	-4.48913	1.51633e-12	2.03096e-10	tnnc1.L	-5.76128	1.51633e-12	2.03096e-10	tnnc1.L
Xelaev18005828m.g	-4.32843	0.000411472	0.00365105	Xelaev18005828m	-3.30107	0.000411472	0.00365105	Xelaev18005828m	-1.46814	0.000411472	0.00365105	Xelaev18005828m
Xelaev18023718m.g	-4.31253	5.74607e-12	6.67976e-10	cdc42ep1-like.L	-2.93003	5.74607e-12	6.67976e-10	cdc42ep1-like.L	-2.66262	5.74607e-12	6.67976e-10	cdc42ep1-like.L
Xelaev18022311m.g	-4.29755	0.00129184	0.00909007	LOC100485744.L	-1.42009	0.00129184	0.00909007	LOC100485744.L	-7.64723	0.00129184	0.00909007	LOC100485744.L
Xelaev18018196m.g	-4.28283	0.000173773	0.00181635	NA	-4.31985	0.000173773	0.00181635	NA	-2.48748	0.000173773	0.00181635	NA
Xelaev18008440m.g	-4.27815	4.22316e-12	5.02311e-10	LOC733459.L	-4.16782	4.22316e-12	5.02311e-10	LOC733459.L	-3.54927	4.22316e-12	5.02311e-10	LOC733459.L
Xelaev18017388m.g	-4.27651	3.46368e-11	3.09281e-09	stab2.L	-2.53524	3.46368e-11	3.09281e-09	stab2.L	-1.84735	3.46368e-11	3.09281e-09	stab2.L
Xelaev18047287m.g	-4.25671	0.00128541	0.00905725	LOC101734295.S	-1.8153	0.00128541	0.00905725	LOC101734295.S	-1.42341	0.00128541	0.00905725	LOC101734295.S
Xelaev18043835m.g	-4.25054	4.39157e-06	8.45014e-05	g6pc-like.2.L	-4.59282	4.39157e-06	8.45014e-05	g6pc-like.2.L	-4.53284	4.39157e-06	8.45014e-05	g6pc-like.2.L
Xelaev18040736m.g	-4.19511	5.79715e-06	0.000106683	NA	-2.09614	5.79715e-06	0.000106683	NA	-4.10739	5.79715e-06	0.000106683	NA
Xelaev18037383m.g	-4.18183	2.3522e-06	4.98363e-05	Xetrov90018753m.S	-4.09954	2.3522e-06	4.98363e-05	Xetrov90018753m.S	-4.47	2.3522e-06	4.98363e-05	Xetrov90018753m.S
Xelaev18023405m.g	-4.16753	0.000459527	0.00400006	rgs5.L	-1.54595	0.000459527	0.00400006	rgs5.L	-1.31553	0.000459527	0.00400006	rgs5.L
Xelaev18029857m.g	-4.15508	2.78214e-05	0.00040182	Xetrov90014827m.S	-9.36804	2.78214e-05	0.00040182	Xetrov90014827m.S	-3.82374	2.78214e-05	0.00040182	Xetrov90014827m.S
Xelaev18040453m.g	-4.12738	0.00417254	0.0228758	NA	-2.59422	0.00417254	0.0228758	NA	-3.99536	0.00417254	0.0228758	NA
Xelaev18020641m.g	-4.1085	8.56814e-05	0.0010148	NA	-2.18794	8.56814e-05	0.0010148	NA	-2.1549	8.56814e-05	0.0010148	NA
Xelaev18028799m.g	-4.10817	0.000451736	0.00394003	thbd.S	-2.17709	0.000451736	0.00394003	thbd.S	-2.40938	0.000451736	0.00394003	thbd.S
Xelaev18042292m.g	-4.10236	3.88198e-05	0.000528684	cysltr1.S	-1.41702	3.88198e-05	0.000528684	cysltr1.S	-3.69236	3.88198e-05	0.000528684	cysltr1.S
Xelaev18017337m.g	-4.0704	0.000421014	0.0037139	LOC100490316.L	-1.56177	0.000421014	0.0037139	LOC100490316.L	-4.70596	0.000421014	0.0037139	LOC100490316.L
Xelaev18043304m.g	-4.06934	6.83567e-09	3.35318e-07	pyy.L	-3.47224	6.83567e-09	3.35318e-07	pyy.L	-5.06153	6.83567e-09	3.35318e-07	pyy.L
Xelaev18008416m.g	-4.05977	5.51652e-10	3.75977e-08	onecut2.L	-3.58018	5.51652e-10	3.75977e-08	onecut2.L	-2.65743	5.51652e-10	3.75977e-08	onecut2.L
Xelaev18038229m.g	-4.03515	1.14186e-08	5.28964e-07	NA	-3.76151	1.14186e-08	5.28964e-07	NA	-5.26468	1.14186e-08	5.28964e-07	NA
Xelaev18041045m.g	-4.03494	0.00162329	0.0108834	clec14a.S	-2.77845	0.00162329	0.0108834	clec14a.S	-2.29793	0.00162329	0.0108834	clec14a.S
Xelaev18005094m.g	-4.02972	3.70529e-07	1.06578e-05	NA	-2.7447	3.70529e-07	1.06578e-05	NA	-5.64635	3.70529e-07	1.06578e-05	NA
Xelaev18036131m.g	-4.02445	0.00127593	0.00900076	LOC100491458.L	-3.70123	0.00127593	0.00900076	LOC100491458.L	-2.48529	0.00127593	0.00900076	LOC100491458.L
Xelaev18009211m.g	-4.01382	3.18799e-05	0.000451745	fgb.S	-2.63928	3.18799e-05	0.000451745	fgb.S	-4.20159	3.18799e-05	0.000451745	fgb.S
Xelaev18011879m.g	-3.97337	2.13548e-13	3.44427e-11	scarf1.L	-1.71315	2.13548e-13	3.44427e-11	scarf1.L	-1.41798	2.13548e-13	3.44427e-11	scarf1.L
Xelaev18024316m.g	-3.97138	0.000274712	0.00265458	LOC100494358.S	-2.34021	0.000274712	0.00265458	LOC100494358.S	-1.08563	0.000274712	0.00265458	LOC100494358.S
Xelaev18033792m.g	-3.95848	6.53879e-05	0.000815193	msc.S	-1.89196	6.53879e-05	0.000815193	msc.S	-2.9942	6.53879e-05	0.000815193	msc.S
Xelaev18043259m.g	-3.94766	0.000135483	0.00148003	abi3.L	-3.16401	0.000135483	0.00148003	abi3.L	-4.16193	0.000135483	0.00148003	abi3.L
Xelaev18034726m.g	-3.909	0.00225944	0.0141297	abcc2-like.L	-2.32708	0.00225944	0.0141297	abcc2-like.L	-3.42819	0.00225944	0.0141297	abcc2-like.L
Xelaev18007834m.g	-3.90552	0.00446241	0.024147	Xetrov90003149m.L	-1.90252	0.00446241	0.024147	Xetrov90003149m.L	-2.00613	0.00446241	0.024147	Xetrov90003149m.L
Xelaev18013272m.g	-3.89639	3.45735e-05	0.000482369	cpb2.L	-3.57311	3.45735e-05	0.000482369	cpb2.L	-3.21103	3.45735e-05	0.000482369	cpb2.L
Xelaev18010229m.g	-3.89567	1.41538e-13	2.44955e-11	myh6.S	-4.38925	1.41538e-13	2.44955e-11	myh6.S	-6.3027	1.41538e-13	2.44955e-11	myh6.S
Xelaev18012886m.g	-3.88217	1.56763e-05	0.000248801	tlr7.L	-2.69789	1.56763e-05	0.000248801	tlr7.L	-5.26025	1.56763e-05	0.000248801	tlr7.L
Xelaev18047606m.g	-3.84561	1.47906e-11	1.46038e-09	NA	-2.36083	1.47906e-11	1.46038e-09	NA	-1.16396	1.47906e-11	1.46038e-09	NA
Xelaev18000595m.g	-3.83278	0.0103147	0.0456743	slc18a3.1	-4.26168	0.0103147	0.0456743	slc18a3.1	-3.7514	0.0103147	0.0456743	slc18a3.1
Xelaev18045300m.g	-3.82918	3.07004e-11	2.77348e-09	pvalb.1.L	-3.65022	3.07004e-11	2.77348e-09	pvalb.1.L	-1.12074	3.07004e-11	2.77348e-09	pvalb.1.L
Xelaev18032000m.g	-3.82694	1.06795e-14	2.12253e-12	LOC100487196.L	-2.71573	1.06795e-14	2.12253e-12	LOC100487196.L	-1.6363	1.06795e-14	2.12253e-12	LOC100487196.L
Xelaev18040586m.g	-3.8119	0.00206043	0.0131415	NA	-1.79087	0.00206043	0.0131415	NA	-1.28933	0.00206043	0.0131415	NA
Xelaev18018746m.g	-3.80021	0.000160369	0.00170414	gfra2.L	-3.7779	0.000160369	0.00170414	gfra2.L	-1.889	0.000160369	0.00170414	gfra2.L
Xelaev18026079m.g	-3.79228	1.20211e-06	2.83338e-05	cd93.L	-1.76506	1.20211e-06	2.83338e-05	cd93.L	-2.01804	1.20211e-06	2.83338e-05	cd93.L
Xelaev18029811m.g	-3.79094	2.45457e-05	0.000362238	dock10.S	-3.25515	2.45457e-05	0.000362238	dock10.S	-4.90544	2.45457e-05	0.000362238	dock10.S
Xelaev18019580m.g	-3.7834	1.05672e-05	0.000177595	LOC100496720.L	-1.83629	1.05672e-05	0.000177595	LOC100496720.L	-4.8171	1.05672e-05	0.000177595	LOC100496720.L
Xelaev18014055m.g	-3.77981	3.82922e-09	2.05869e-07	LOC100489685.L	-2.36103	3.82922e-09	2.05869e-07	LOC100489685.L	-2.6078	3.82922e-09	2.05869e-07	LOC100489685.L
Xelaev18013537m.g	-3.7714	0.000110308	0.00125208	tespa1.L	-2.59725	0.000110308	0.00125208	tespa1.L	-3.83642	0.000110308	0.00125208	tespa1.L
Xelaev18030810m.g	-3.77123	9.28021e-09	4.40503e-07	NA	-1.74171	9.28021e-09	4.40503e-07	NA	-2.24024	9.28021e-09	4.40503e-07	NA
Xelaev18038206m.g	-3.76064	2.86628e-08	1.16489e-06	NA	-3.1994	2.86628e-08	1.16489e-06	NA	-3.15498	2.86628e-08	1.16489e-06	NA
Xelaev18034473m.g	-3.74776	1.03693e-06	2.51722e-05	LOC101732964.L	-1.68903	1.03693e-06	2.51722e-05	LOC101732964.L	-1.10374	1.03693e-06	2.51722e-05	LOC101732964.L
Xelaev18013071m.g	-3.74432	1.14694e-07	3.8325e-06	col4a1.L	-2.46338	1.14694e-07	3.8325e-06	col4a1.L	-1.26155	1.14694e-07	3.8325e-06	col4a1.L
Xelaev18000903m.g	-3.72525	0.000345699	0.0031752	NA	-1.29107	0.000345699	0.0031752	NA	-4.59825	0.000345699	0.0031752	NA
Xelaev18011766m.g	-3.69269	9.33324e-05	0.0010891	NA	-2.74393	9.33324e-05	0.0010891	NA	-4.72513	9.33324e-05	0.0010891	NA
Xelaev18027498m.g	-3.68333	2.55003e-09	1.4414e-07	LOC100496476.L	-2.58736	2.55003e-09	1.4414e-07	LOC100496476.L	-2.30713	2.55003e-09	1.4414e-07	LOC100496476.L
Xelaev18043850m.g	-3.68139	1.55028e-05	0.000246684	tmc8.L	-1.976	1.55028e-05	0.000246684	tmc8.L	-2.30711	1.55028e-05	0.000246684	tmc8.L
Xelaev18045845m.g	-3.66969	0.00233971	0.0145025	LOC100145779.S	-1.48278	0.00233971	0.0145025	LOC100145779.S	-1.8228	0.00233971	0.0145025	LOC100145779.S
Xelaev18029789m.g	-3.64133	5.85443e-05	0.000744639	LOC100494196.S	-2.16026	5.85443e-05	0.000744639	LOC100494196.S	-6.11851	5.85443e-05	0.000744639	LOC100494196.S
Xelaev18001598m.g	-3.64091	0.00169837	0.0112589	NA	-3.28957	0.00169837	0.0112589	NA	-4.01956	0.00169837	0.0112589	NA
Xelaev18040098m.g	-3.63029	1.22487e-08	5.63182e-07	crip1.L	-2.69369	1.22487e-08	5.63182e-07	crip1.L	-2.85262	1.22487e-08	5.63182e-07	crip1.L
Xelaev18040532m.g	-3.61604	0.000792117	0.00615123	Xetrov90022450m.L	-1.31565	0.000792117	0.00615123	Xetrov90022450m.L	-1.92192	0.000792117	0.00615123	Xetrov90022450m.L
Xelaev18034834m.g	-3.59233	0.00114585	0.00828227	pla2g12b.L	-2.14723	0.00114585	0.00828227	pla2g12b.L	-2.94774	0.00114585	0.00828227	pla2g12b.L
Xelaev18031202m.g	-3.58959	0.00038821	0.00349276	Xelaev18031202m	-5.75245	0.00038821	0.00349276	Xelaev18031202m	-3.88097	0.00038821	0.00349276	Xelaev18031202m
Xelaev18045310m.g	-3.58881	1.01241e-11	1.06083e-09	LOC100170419.L	-1.93025	1.01241e-11	1.06083e-09	LOC100170419.L	-1.13465	1.01241e-11	1.06083e-09	LOC100170419.L
Xelaev18025053m.g	-3.56044	8.73635e-06	0.000151028	dnase2b.S	-2.18942	8.73635e-06	0.000151028	dnase2b.S	-7.59488	8.73635e-06	0.000151028	dnase2b.S
Xelaev18025720m.g	-3.55356	3.15532e-05	0.000447939	NA	-3.68331	3.15532e-05	0.000447939	NA	-5.55678	3.15532e-05	0.000447939	NA
Xelaev18019290m.g	-3.54328	7.38912e-05	0.000898655	NA	-3.45995	7.38912e-05	0.000898655	NA	-1.07457	7.38912e-05	0.000898655	NA
Xelaev18003132m.g	-3.53497	7.41151e-05	0.000900312	LOC100496812.1	-4.23539	7.41151e-05	0.000900312	LOC100496812.1	-4.96922	7.41151e-05	0.000900312	LOC100496812.1
Xelaev18013544m.g	-3.51909	0.00034799	0.00319252	nckap1l-like.L	-1.81591	0.00034799	0.00319252	nckap1l-like.L	-5.73612	0.00034799	0.00319252	nckap1l-like.L
Xelaev18029405m.g	-3.50994	0.000107777	0.00122924	cga.S	-3.43174	0.000107777	0.00122924	cga.S	-4.20864	0.000107777	0.00122924	cga.S
Xelaev18029523m.g	-3.50809	4.02201e-08	1.55266e-06	myom2.S	-2.23292	4.02201e-08	1.55266e-06	myom2.S	-1.87425	4.02201e-08	1.55266e-06	myom2.S
Xelaev18007304m.g	-3.50371	3.91145e-15	8.54582e-13	sall2.L	-4.1089	3.91145e-15	8.54582e-13	sall2.L	-1.31991	3.91145e-15	8.54582e-13	sall2.L
Xelaev18004183m.g	-3.50096	1.97555e-05	0.000303511	NA	-2.55848	1.97555e-05	0.000303511	NA	-2.88356	1.97555e-05	0.000303511	NA
Xelaev18024949m.g	-3.50002	5.2998e-07	1.44996e-05	irf8.S	-3.11329	5.2998e-07	1.44996e-05	irf8.S	-4.83719	5.2998e-07	1.44996e-05	irf8.S
Xelaev18018903m.g	-3.49689	0.00252334	0.0154432	NA	-2.7203	0.00252334	0.0154432	NA	-5.23122	0.00252334	0.0154432	NA
Xelaev18043803m.g	-3.49356	8.44745e-07	2.12608e-05	c17orf67.L	-2.58958	8.44745e-07	2.12608e-05	c17orf67.L	-4.88496	8.44745e-07	2.12608e-05	c17orf67.L
Xelaev18007589m.g	-3.49118	9.5668e-05	0.00111087	slc5a1.2.L	-1.7565	9.5668e-05	0.00111087	slc5a1.2.L	-4.04683	9.5668e-05	0.00111087	slc5a1.2.L
Xelaev18034320m.g	-3.46986	0.000961171	0.00721663	pzp-like.2.L	-2.52641	0.000961171	0.00721663	pzp-like.2.L	-4.39043	0.000961171	0.00721663	pzp-like.2.L
Xelaev18033266m.g	-3.46819	6.60071e-07	1.73352e-05	igfbp1.S	-5.38501	6.60071e-07	1.73352e-05	igfbp1.S	-4.9657	6.60071e-07	1.73352e-05	igfbp1.S
Xelaev18015482m.g	-3.4653	0.000156234	0.00166818	LOC100490948.S	-6.0677	0.000156234	0.00166818	LOC100490948.S	-3.48353	0.000156234	0.00166818	LOC100490948.S
Xelaev18012323m.g	-3.46363	1.08527e-07	3.6699e-06	ptpn22-like.1.L	-2.6207	1.08527e-07	3.6699e-06	ptpn22-like.1.L	-4.68853	1.08527e-07	3.6699e-06	ptpn22-like.1.L
Xelaev18038912m.g	-3.4506	7.09238e-05	0.000868739	klhl4.L	-2.57662	7.09238e-05	0.000868739	klhl4.L	-3.34173	7.09238e-05	0.000868739	klhl4.L
Xelaev18001520m.g	-3.44468	0.00157646	0.0106361	LOC100158618.1	-2.42748	0.00157646	0.0106361	LOC100158618.1	-2.64383	0.00157646	0.0106361	LOC100158618.1
Xelaev18018421m.g	-3.44251	7.69418e-05	0.00092625	plekho2.L	-3.09539	7.69418e-05	0.00092625	plekho2.L	-3.85089	7.69418e-05	0.00092625	plekho2.L
Xelaev18043832m.g	-3.43392	5.03819e-07	1.38577e-05	NA	-2.33467	5.03819e-07	1.38577e-05	NA	-2.43408	5.03819e-07	1.38577e-05	NA
Xelaev18008305m.g	-3.43324	0.00293103	0.0173641	itga1.L	-3.16289	0.00293103	0.0173641	itga1.L	-8.72909	0.00293103	0.0173641	itga1.L
Xelaev18005208m.g	-3.41378	0.000985256	0.00735628	tlr1.L	-1.5243	0.000985256	0.00735628	tlr1.L	-1.71291	0.000985256	0.00735628	tlr1.L
Xelaev18038245m.g	-3.41288	2.42239e-07	7.37392e-06	NA	-3.75743	2.42239e-07	7.37392e-06	NA	-7.12293	2.42239e-07	7.37392e-06	NA
Xelaev18022524m.g	-3.40032	5.30244e-10	3.63802e-08	cetp.L	-3.85653	5.30244e-10	3.63802e-08	cetp.L	-4.8884	5.30244e-10	3.63802e-08	cetp.L
Xelaev18027916m.g	-3.38335	0.00545152	0.0282299	zbtb38.L	-2.53674	0.00545152	0.0282299	zbtb38.L	-2.30531	0.00545152	0.0282299	zbtb38.L
Xelaev18024379m.g	-3.37453	2.67141e-06	5.53805e-05	fibin.S	-4.5711	2.67141e-06	5.53805e-05	fibin.S	-1.56531	2.67141e-06	5.53805e-05	fibin.S
Xelaev18015783m.g	-3.36175	0.000931498	0.00704536	cpb2.S	-3.05932	0.000931498	0.00704536	cpb2.S	-3.19475	0.000931498	0.00704536	cpb2.S
Xelaev18033375m.g	-3.35594	1.01189e-05	0.000171183	basp1.S	-2.43981	1.01189e-05	0.000171183	basp1.S	-2.0217	1.01189e-05	0.000171183	basp1.S
Xelaev18011089m.g	-3.35537	5.70339e-05	0.000729949	LOC733459.S	-2.77693	5.70339e-05	0.000729949	LOC733459.S	-1.833	5.70339e-05	0.000729949	LOC733459.S
Xelaev18008146m.g	-3.35312	0.00144625	0.00991395	NA	-1.51337	0.00144625	0.00991395	NA	-2.93374	0.00144625	0.00991395	NA
Xelaev18038244m.g	-3.34594	2.77878e-06	5.72979e-05	NA	-3.32061	2.77878e-06	5.72979e-05	NA	-6.88437	2.77878e-06	5.72979e-05	NA
Xelaev18027528m.g	-3.34073	3.12052e-06	6.34108e-05	lrrc15.L	-2.01348	3.12052e-06	6.34108e-05	lrrc15.L	-3.2639	3.12052e-06	6.34108e-05	lrrc15.L
Xelaev18032344m.g	-3.33658	4.94791e-10	3.42246e-08	anxa13.L	-3.73517	4.94791e-10	3.42246e-08	anxa13.L	-1.84983	4.94791e-10	3.42246e-08	anxa13.L
Xelaev18025588m.g	-3.33115	3.27235e-05	0.000460973	NA	-3.02725	3.27235e-05	0.000460973	NA	-6.59382	3.27235e-05	0.000460973	NA
Xelaev18010579m.g	-3.3274	2.4777e-10	1.82167e-08	rimbp2.S	-3.2441	2.4777e-10	1.82167e-08	rimbp2.S	-1.3188	2.4777e-10	1.82167e-08	rimbp2.S
Xelaev18022350m.g	-3.3256	1.48066e-05	0.000237198	LOC101733706-like.L	-1.68965	1.48066e-05	0.000237198	LOC101733706-like.L	-2.5355	1.48066e-05	0.000237198	LOC101733706-like.L
Xelaev18039947m.g	-3.30193	1.93502e-08	8.34879e-07	LOC100497532-like.L	-3.35318	1.93502e-08	8.34879e-07	LOC100497532-like.L	-1.20632	1.93502e-08	8.34879e-07	LOC100497532-like.L
Xelaev18018748m.g	-3.29695	1.5206e-05	0.000242508	dok2.L	-2.5065	1.5206e-05	0.000242508	dok2.L	-3.23648	1.5206e-05	0.000242508	dok2.L
Xelaev18000059m.g	-3.29591	0.00221832	0.0139312	tmem82.1	-2.24402	0.00221832	0.0139312	tmem82.1	-2.56383	0.00221832	0.0139312	tmem82.1
Xelaev18004185m.g	-3.2851	6.34232e-06	0.000115498	NA	-3.59003	6.34232e-06	0.000115498	NA	-3.41458	6.34232e-06	0.000115498	NA
Xelaev18030174m.g	-3.28435	8.85915e-06	0.000152808	LOC100492430.S	-2.70028	8.85915e-06	0.000152808	LOC100492430.S	-2.61846	8.85915e-06	0.000152808	LOC100492430.S
Xelaev18017950m.g	-3.28008	3.58535e-07	1.03904e-05	NA	-2.93225	3.58535e-07	1.03904e-05	NA	-1.78137	3.58535e-07	1.03904e-05	NA
Xelaev18015250m.g	-3.27498	0.00645263	0.0320303	gja4.S	-1.34878	0.00645263	0.0320303	gja4.S	-1.52824	0.00645263	0.0320303	gja4.S
Xelaev18005735m.g	-3.25991	0.000782158	0.00609537	LOC100487453-like.L	-1.92246	0.000782158	0.00609537	LOC100487453-like.L	-2.12802	0.000782158	0.00609537	LOC100487453-like.L
Xelaev18044117m.g	-3.24659	1.17029e-06	2.78179e-05	NA	-1.94686	1.17029e-06	2.78179e-05	NA	-1.65	1.17029e-06	2.78179e-05	NA
Xelaev18037597m.g	-3.23954	0.000209136	0.0021165	Xetrov90018898m.S	-3.33616	0.000209136	0.0021165	Xetrov90018898m.S	-3.57843	0.000209136	0.0021165	Xetrov90018898m.S
Xelaev18029752m.g	-3.23672	3.64902e-08	1.43018e-06	NA	-4.16357	3.64902e-08	1.43018e-06	NA	-3.228	3.64902e-08	1.43018e-06	NA
Xelaev18009343m.g	-3.22844	0.000146913	0.00157914	enpep.S	-2.69339	0.000146913	0.00157914	enpep.S	-3.85217	0.000146913	0.00157914	enpep.S
Xelaev18029163m.g	-3.22642	1.22309e-09	7.53568e-08	Xetrov90013833m.S	-3.20006	1.22309e-09	7.53568e-08	Xetrov90013833m.S	-4.45404	1.22309e-09	7.53568e-08	Xetrov90013833m.S
Xelaev18031034m.g	-3.18928	0.00137061	0.00952523	NA	-1.19936	0.00137061	0.00952523	NA	-3.8326	0.00137061	0.00952523	NA
Xelaev18015610m.g	-3.18556	1.89577e-10	1.4314e-08	Xetrov90005964m.S	-2.18883	1.89577e-10	1.4314e-08	Xetrov90005964m.S	-1.51025	1.89577e-10	1.4314e-08	Xetrov90005964m.S
Xelaev18040466m.g	-3.17998	0.00952351	0.0430873	LOC101734608.L	-2.70271	0.00952351	0.0430873	LOC101734608.L	-3.28075	0.00952351	0.0430873	LOC101734608.L
Xelaev18037709m.g	-3.17971	1.01751e-05	0.00017185	rasip1-like.S	-1.58519	1.01751e-05	0.00017185	rasip1-like.S	-1.24192	1.01751e-05	0.00017185	rasip1-like.S
Xelaev18035091m.g	-3.17168	0.000208956	0.00211538	NA	-3.11705	0.000208956	0.00211538	NA	-1.28244	0.000208956	0.00211538	NA
Xelaev18020200m.g	-3.16833	4.29922e-05	0.000578855	dok2.S	-2.3931	4.29922e-05	0.000578855	dok2.S	-3.08814	4.29922e-05	0.000578855	dok2.S
Xelaev18024164m.g	-3.16759	0.000460453	0.0040051	sipa1-like.S	-1.11369	0.000460453	0.0040051	sipa1-like.S	-3.15794	0.000460453	0.0040051	sipa1-like.S
Xelaev18028369m.g	-3.15881	0.00010901	0.00124146	otof.L	-1.21714	0.00010901	0.00124146	otof.L	-1.23869	0.00010901	0.00124146	otof.L
Xelaev18022675m.g	-3.13636	0.000232954	0.00230974	irf8.L	-2.39324	0.000232954	0.00230974	irf8.L	-4.07464	0.000232954	0.00230974	irf8.L
Xelaev18038248m.g	-3.12997	0.000685493	0.00550503	NA	-1.1661	0.000685493	0.00550503	NA	-5.3704	0.000685493	0.00550503	NA
Xelaev18006934m.g	-3.12952	0.000737404	0.00582922	NA	-2.06787	0.000737404	0.00582922	NA	-2.73616	0.000737404	0.00582922	NA
Xelaev18045037m.g	-3.12207	2.62484e-05	0.000382682	NA	-2.42657	2.62484e-05	0.000382682	NA	-4.30923	2.62484e-05	0.000382682	NA
Xelaev18040625m.g	-3.11328	0.000702951	0.00561887	LOC100497957-like.L	-3.4938	0.000702951	0.00561887	LOC100497957-like.L	-3.33629	0.000702951	0.00561887	LOC100497957-like.L
Xelaev18029674m.g	-3.11225	0.00311711	0.0182316	lamp3-like.S	-1.62005	0.00311711	0.0182316	lamp3-like.S	-5.20865	0.00311711	0.0182316	lamp3-like.S
Xelaev18023411m.g	-3.08771	5.36127e-05	0.00069453	LOC100492113.L	-2.73648	5.36127e-05	0.00069453	LOC100492113.L	-1.30259	5.36127e-05	0.00069453	LOC100492113.L
Xelaev18037687m.g	-3.08156	3.89864e-06	7.63518e-05	tnni3.S	-4.34838	3.89864e-06	7.63518e-05	tnni3.S	-5.75557	3.89864e-06	7.63518e-05	tnni3.S
Xelaev18039576m.g	-3.07501	0.00569521	0.0291246	NA	-1.25858	0.00569521	0.0291246	NA	-3.3642	0.00569521	0.0291246	NA
Xelaev18031621m.g	-3.0699	0.000249973	0.00245479	Xetrov90016548m.L	-2.1629	0.000249973	0.00245479	Xetrov90016548m.L	-3.59357	0.000249973	0.00245479	Xetrov90016548m.L
Xelaev18042911m.g	-3.06653	0.000291051	0.00277863	il6r.S	-2.7679	0.000291051	0.00277863	il6r.S	-6.0426	0.000291051	0.00277863	il6r.S
Xelaev18014698m.g	-3.0659	0.00791331	0.0373834	rab44.S	-1.89977	0.00791331	0.0373834	rab44.S	-3.98418	0.00791331	0.0373834	rab44.S
Xelaev18035307m.g	-3.02626	1.8257e-12	2.39329e-10	Xetrov90018420m.L	-2.14731	1.8257e-12	2.39329e-10	Xetrov90018420m.L	-2.24238	1.8257e-12	2.39329e-10	Xetrov90018420m.L
Xelaev18009425m.g	-3.02177	0.00699495	0.0340367	LOC100487453-like.S	-2.10179	0.00699495	0.0340367	LOC100487453-like.S	-2.03938	0.00699495	0.0340367	LOC100487453-like.S
Xelaev18040099m.g	-3.02174	1.58972e-05	0.000251918	c3orf43.L	-3.7049	1.58972e-05	0.000251918	c3orf43.L	-1.6588	1.58972e-05	0.000251918	c3orf43.L
Xelaev18005826m.g	-3.01966	0.000147902	0.001587	Xelaev18005826m	-1.99954	0.000147902	0.001587	Xelaev18005826m	-1.64532	0.000147902	0.001587	Xelaev18005826m
Xelaev18007036m.g	-3.00899	5.69879e-10	3.85839e-08	myh6.L	-4.13955	5.69879e-10	3.85839e-08	myh6.L	-7.00046	5.69879e-10	3.85839e-08	myh6.L
Xelaev18038537m.g	-3.00889	0.000398013	0.00356121	btk.L	-1.45283	0.000398013	0.00356121	btk.L	-5.32806	0.000398013	0.00356121	btk.L
Xelaev18025820m.g	-3.00441	6.42542e-06	0.00011678	NA	-2.94795	6.42542e-06	0.00011678	NA	-2.3921	6.42542e-06	0.00011678	NA
Xelaev18033264m.g	-3.00379	0.000301325	0.00285356	NA	-2.30296	0.000301325	0.00285356	NA	-2.14642	0.000301325	0.00285356	NA
Xelaev18007311m.g	-3.00341	0.00106189	0.00780175	rpgrip1.L	-2.14879	0.00106189	0.00780175	rpgrip1.L	-4.17834	0.00106189	0.00780175	rpgrip1.L
Xelaev18027001m.g	-3.00068	0.00895257	0.0411385	hey2.L	-1.56166	0.00895257	0.0411385	hey2.L	-1.36835	0.00895257	0.0411385	hey2.L
Xelaev18043825m.g	-2.99881	7.3362e-07	1.89279e-05	ramp2.L	-1.87459	7.3362e-07	1.89279e-05	ramp2.L	-2.36415	7.3362e-07	1.89279e-05	ramp2.L
Xelaev18037808m.g	-2.99614	0.00544219	0.0282147	NA	-4.16143	0.00544219	0.0282147	NA	-3.6565	0.00544219	0.0282147	NA
Xelaev18025819m.g	-2.98881	5.53515e-07	1.49761e-05	NA	-2.30145	5.53515e-07	1.49761e-05	NA	-1.01353	5.53515e-07	1.49761e-05	NA
Xelaev18016741m.g	-2.98394	4.58668e-06	8.73825e-05	mansc4-like.L	-4.69534	4.58668e-06	8.73825e-05	mansc4-like.L	-1.76492	4.58668e-06	8.73825e-05	mansc4-like.L
Xelaev18039549m.g	-2.97812	2.07731e-05	0.0003168	slc24a4.L	-2.3287	2.07731e-05	0.0003168	slc24a4.L	-1.84696	2.07731e-05	0.0003168	slc24a4.L
Xelaev18005354m.g	-2.97367	0.000427631	0.00376281	slc25a4.L	-2.1013	0.000427631	0.00376281	slc25a4.L	-3.22146	0.000427631	0.00376281	slc25a4.L
Xelaev18020016m.g	-2.96641	0.000122169	0.0013631	pcdh12.S	-1.28283	0.000122169	0.0013631	pcdh12.S	-1.00437	0.000122169	0.0013631	pcdh12.S
Xelaev18039405m.g	-2.96309	2.0953e-07	6.46124e-06	lrfn1.L	-4.26622	2.0953e-07	6.46124e-06	lrfn1.L	-1.82365	2.0953e-07	6.46124e-06	lrfn1.L
Xelaev18027935m.g	-2.9396	0.000676211	0.00544184	nrros.L	-1.08569	0.000676211	0.00544184	nrros.L	-5.23258	0.000676211	0.00544184	nrros.L
Xelaev18035819m.g	-2.93958	1.19439e-05	0.000197118	NA	-3.07817	1.19439e-05	0.000197118	NA	-1.74469	1.19439e-05	0.000197118	NA
Xelaev18013900m.g	-2.93564	6.62313e-07	1.73497e-05	rab38.L	-3.07445	6.62313e-07	1.73497e-05	rab38.L	-1.04282	6.62313e-07	1.73497e-05	rab38.L
Xelaev18040500m.g	-2.92549	5.95417e-05	0.000755454	Xetrov90022225m.L	-2.13833	5.95417e-05	0.000755454	Xetrov90022225m.L	-1.62474	5.95417e-05	0.000755454	Xetrov90022225m.L
Xelaev18001950m.g	-2.92431	0.00509898	0.0268007	NA	-4.02919	0.00509898	0.0268007	NA	-1.28802	0.00509898	0.0268007	NA
Xelaev18034070m.g	-2.92248	0.00109639	0.00799988	NA	-8.83381	0.00109639	0.00799988	NA	-3.04394	0.00109639	0.00799988	NA
Xelaev18041745m.g	-2.92248	0.0024592	0.0151183	bgn.S	-2.59565	0.0024592	0.0151183	bgn.S	-1.76427	0.0024592	0.0151183	bgn.S
Xelaev18038049m.g	-2.92126	7.11789e-05	0.000870825	Xetrov90019644m.S	-2.66751	7.11789e-05	0.000870825	Xetrov90019644m.S	-3.16111	7.11789e-05	0.000870825	Xetrov90019644m.S
Xelaev18028913m.g	-2.92125	0.00038191	0.00344715	NA	-2.79746	0.00038191	0.00344715	NA	-2.80701	0.00038191	0.00344715	NA
Xelaev18040328m.g	-2.89745	0.00984962	0.0441606	NA	-2.17896	0.00984962	0.0441606	NA	-5.79463	0.00984962	0.0441606	NA
Xelaev18004695m.g	-2.89647	3.84733e-08	1.50407e-06	stab2.1	-2.61043	3.84733e-08	1.50407e-06	stab2.1	-3.2952	3.84733e-08	1.50407e-06	stab2.1
Xelaev18040745m.g	-2.85526	0.00275218	0.0165074	LOC101733221.L	-2.10442	0.00275218	0.0165074	LOC101733221.L	-3.30183	0.00275218	0.0165074	LOC101733221.L
Xelaev18002257m.g	-2.85339	0.00469933	0.0251507	NA	-4.60459	0.00469933	0.0251507	NA	-2.37336	0.00469933	0.0251507	NA
Xelaev18040509m.g	-2.84718	0.000478147	0.00413063	NA	-1.51918	0.000478147	0.00413063	NA	-2.44208	0.000478147	0.00413063	NA
Xelaev18030737m.g	-2.84678	3.96825e-08	1.53769e-06	NA	-1.98161	3.96825e-08	1.53769e-06	NA	-1.94773	3.96825e-08	1.53769e-06	NA
Xelaev18029993m.g	-2.83064	0.000153162	0.0016383	LOC101731838.S	-1.93756	0.000153162	0.0016383	LOC101731838.S	-1.52468	0.000153162	0.0016383	LOC101731838.S
Xelaev18003271m.g	-2.82795	0.000761244	0.00596698	LOC100498108-like.1	-2.71407	0.000761244	0.00596698	LOC100498108-like.1	-2.40901	0.000761244	0.00596698	LOC100498108-like.1
Xelaev18011183m.g	-2.81628	0.000730403	0.00578873	Xetrov90030685m.L	-1.9434	0.000730403	0.00578873	Xetrov90030685m.L	-1.90063	0.000730403	0.00578873	Xetrov90030685m.L
Xelaev18005649m.g	-2.81539	0.00229222	0.0142713	egf.L	-3.10131	0.00229222	0.0142713	egf.L	-2.72125	0.00229222	0.0142713	egf.L
Xelaev18004744m.g	-2.8145	1.56171e-05	0.000248247	Xetrov90004327m.1	-2.32552	1.56171e-05	0.000248247	Xetrov90004327m.1	-2.08852	1.56171e-05	0.000248247	Xetrov90004327m.1
Xelaev18029055m.g	-2.80894	0.0002107	0.00212953	agt.S	-2.90777	0.0002107	0.00212953	agt.S	-1.97193	0.0002107	0.00212953	agt.S
Xelaev18018905m.g	-2.799	0.000103405	0.00118552	NA	-2.59157	0.000103405	0.00118552	NA	-4.93152	0.000103405	0.00118552	NA
Xelaev18047403m.g	-2.79799	0.000384708	0.00346733	col3a1.S	-2.33957	0.000384708	0.00346733	col3a1.S	-1.04984	0.000384708	0.00346733	col3a1.S
Xelaev18037512m.g	-2.79701	0.00032742	0.00304913	LOC100485693.S	-3.33927	0.00032742	0.00304913	LOC100485693.S	-3.41928	0.00032742	0.00304913	LOC100485693.S
Xelaev18005079m.g	-2.78549	0.00338477	0.0194065	sh3tc1-like.L	-1.43835	0.00338477	0.0194065	sh3tc1-like.L	-1.54903	0.00338477	0.0194065	sh3tc1-like.L
Xelaev18033265m.g	-2.78492	7.82879e-10	5.10961e-08	NA	-2.44169	7.82879e-10	5.10961e-08	NA	-1.53875	7.82879e-10	5.10961e-08	NA
Xelaev18046497m.g	-2.76636	9.61558e-05	0.00111528	ramp2.S	-1.71117	9.61558e-05	0.00111528	ramp2.S	-2.34504	9.61558e-05	0.00111528	ramp2.S
Xelaev18019179m.g	-2.76238	8.59632e-05	0.00101658	LOC100491581.L	-1.94913	8.59632e-05	0.00101658	LOC100491581.L	-1.6041	8.59632e-05	0.00101658	LOC100491581.L
Xelaev18016770m.g	-2.76169	0.00341034	0.0195204	NA	-1.23278	0.00341034	0.0195204	NA	-3.49589	0.00341034	0.0195204	NA
Xelaev18036383m.g	-2.75905	3.77162e-05	0.000515935	tmem82.L	-1.99756	3.77162e-05	0.000515935	tmem82.L	-1.80693	3.77162e-05	0.000515935	tmem82.L
Xelaev18023734m.g	-2.75831	0.000877166	0.00669689	NA	-1.05405	0.000877166	0.00669689	NA	-5.27858	0.000877166	0.00669689	NA
Xelaev18020844m.g	-2.75046	1.57006e-09	9.31933e-08	NA	-2.20822	1.57006e-09	9.31933e-08	NA	-1.70076	1.57006e-09	9.31933e-08	NA
Xelaev18020573m.g	-2.72921	0.0114441	0.0495777	Xetrov90008856m.S	-1.71516	0.0114441	0.0495777	Xetrov90008856m.S	-1.87515	0.0114441	0.0495777	Xetrov90008856m.S
Xelaev18019866m.g	-2.72766	5.74916e-05	0.000734586	NA	-2.76306	5.74916e-05	0.000734586	NA	-2.46881	5.74916e-05	0.000734586	NA
Xelaev18017462m.g	-2.72545	7.63513e-05	0.0009213	epyc.L	-1.35653	7.63513e-05	0.0009213	epyc.L	-1.27434	7.63513e-05	0.0009213	epyc.L
Xelaev18021244m.g	-2.72525	9.11137e-06	0.000156632	epyc.S	-2.02517	9.11137e-06	0.000156632	epyc.S	-1.98626	9.11137e-06	0.000156632	epyc.S
Xelaev18023715m.g	-2.72429	0.00612054	0.0307669	sh3bp1.L	-1.89261	0.00612054	0.0307669	sh3bp1.L	-2.60239	0.00612054	0.0307669	sh3bp1.L
Xelaev18036190m.g	-2.72429	3.14869e-09	1.73833e-07	LOC100490816.L	-2.85937	3.14869e-09	1.73833e-07	LOC100490816.L	-1.35605	3.14869e-09	1.73833e-07	LOC100490816.L
Xelaev18040329m.g	-2.71877	0.00139573	0.00966438	NA	-3.8693	0.00139573	0.00966438	NA	-3.76995	0.00139573	0.00966438	NA
Xelaev18045677m.g	-2.71591	1.35549e-05	0.000219775	eln2.L	-2.22523	1.35549e-05	0.000219775	eln2.L	-2.62399	1.35549e-05	0.000219775	eln2.L
Xelaev18029904m.g	-2.69487	0.000212877	0.00214721	NA	-1.53883	0.000212877	0.00214721	NA	-4.91989	0.000212877	0.00214721	NA
Xelaev18002896m.g	-2.675	1.45561e-10	1.13811e-08	LOC100485017.1	-3.14591	1.45561e-10	1.13811e-08	LOC100485017.1	-2.69106	1.45561e-10	1.13811e-08	LOC100485017.1
Xelaev18012283m.g	-2.65066	0.00303441	0.0178461	csrp1.L	-2.69159	0.00303441	0.0178461	csrp1.L	-2.9278	0.00303441	0.0178461	csrp1.L
Xelaev18020752m.g	-2.64861	0.000758695	0.00595142	cyp1a1.S	-2.45146	0.000758695	0.00595142	cyp1a1.S	-1.75152	0.000758695	0.00595142	cyp1a1.S
Xelaev18013676m.g	-2.63072	0.00232586	0.014443	thsd1-like.L	-1.533	0.00232586	0.014443	thsd1-like.L	-2.38943	0.00232586	0.014443	thsd1-like.L
Xelaev18037741m.g	-2.62658	0.00160584	0.0108036	NA	-3.0309	0.00160584	0.0108036	NA	-5.75894	0.00160584	0.0108036	NA
Xelaev18017934m.g	-2.62583	0.00564743	0.0289451	dennd6b.L	-1.64459	0.00564743	0.0289451	dennd6b.L	-1.1313	0.00564743	0.0289451	dennd6b.L
Xelaev18044276m.g	-2.61835	1.13571e-07	3.80704e-06	NA	-3.0176	1.13571e-07	3.80704e-06	NA	-2.6119	1.13571e-07	3.80704e-06	NA
Xelaev18029790m.g	-2.61576	0.000226598	0.00225982	aadac.S	-1.46519	0.000226598	0.00225982	aadac.S	-3.71017	0.000226598	0.00225982	aadac.S
Xelaev18034279m.g	-2.61424	9.91501e-08	3.38514e-06	hspa12a-like.L	-1.74146	9.91501e-08	3.38514e-06	hspa12a-like.L	-1.35349	9.91501e-08	3.38514e-06	hspa12a-like.L
Xelaev18015434m.g	-2.60839	0.000128105	0.00141397	scimp.S	-2.18934	0.000128105	0.00141397	scimp.S	-3.5197	0.000128105	0.00141397	scimp.S
Xelaev18011439m.g	-2.58756	0.000130199	0.00143298	NA	-1.17639	0.000130199	0.00143298	NA	-1.27447	0.000130199	0.00143298	NA
Xelaev18005068m.g	-2.58367	1.45224e-07	4.70428e-06	NA	-2.62841	1.45224e-07	4.70428e-06	NA	-2.20267	1.45224e-07	4.70428e-06	NA
Xelaev18010287m.g	-2.58207	0.000557517	0.0046702	LOC100495012.S	-2.70215	0.000557517	0.0046702	LOC100495012.S	-4.4466	0.000557517	0.0046702	LOC100495012.S
Xelaev18015784m.g	-2.57628	0.00115303	0.00830504	lcp1.S	-2.51911	0.00115303	0.00830504	lcp1.S	-7.81581	0.00115303	0.00830504	lcp1.S
Xelaev18047133m.g	-2.57359	0.00790703	0.0373595	dpp4.S	-3.73003	0.00790703	0.0373595	dpp4.S	-4.2822	0.00790703	0.0373595	dpp4.S
Xelaev18035594m.g	-2.56337	3.173e-15	7.18731e-13	hes5.2.L	-3.44976	3.173e-15	7.18731e-13	hes5.2.L	-1.1047	3.173e-15	7.18731e-13	hes5.2.L
Xelaev18003883m.g	-2.56119	6.45889e-13	9.21169e-11	Xetrov90018420m.1	-2.23108	6.45889e-13	9.21169e-11	Xetrov90018420m.1	-1.93651	6.45889e-13	9.21169e-11	Xetrov90018420m.1
Xelaev18012361m.g	-2.54684	0.000541015	0.0045512	NA	-2.48695	0.000541015	0.0045512	NA	-6.43097	0.000541015	0.0045512	NA
Xelaev18022275m.g	-2.52465	0.00144662	0.00991424	ccdc85b.L	-2.08012	0.00144662	0.00991424	ccdc85b.L	-2.8219	0.00144662	0.00991424	ccdc85b.L
Xelaev18033633m.g	-2.51722	4.5079e-09	2.35373e-07	enosf1.S	-1.82247	4.5079e-09	2.35373e-07	enosf1.S	-2.27453	4.5079e-09	2.35373e-07	enosf1.S
Xelaev18035909m.g	-2.51648	6.77124e-05	0.000837058	tnni3.L	-4.32733	6.77124e-05	0.000837058	tnni3.L	-5.64908	6.77124e-05	0.000837058	tnni3.L
Xelaev18008345m.g	-2.50339	0.00182271	0.0119316	fyb.L	-1.68564	0.00182271	0.0119316	fyb.L	-2.09358	0.00182271	0.0119316	fyb.L
Xelaev18023955m.g	-2.50152	5.48248e-06	0.000101498	fgd5-like.L	-1.22373	5.48248e-06	0.000101498	fgd5-like.L	-1.37481	5.48248e-06	0.000101498	fgd5-like.L
Xelaev18022481m.g	-2.48395	1.4275e-06	3.26863e-05	LOC100496620.L	-2.53318	1.4275e-06	3.26863e-05	LOC100496620.L	-1.76213	1.4275e-06	3.26863e-05	LOC100496620.L
Xelaev18023888m.g	-2.4822	7.74195e-05	0.000930181	NA	-2.38244	7.74195e-05	0.000930181	NA	-1.50213	7.74195e-05	0.000930181	NA
Xelaev18047383m.g	-2.47613	5.70562e-08	2.08502e-06	fzd5.S	-2.25641	5.70562e-08	2.08502e-06	fzd5.S	-2.72605	5.70562e-08	2.08502e-06	fzd5.S
Xelaev18023678m.g	-2.47435	1.09436e-05	0.000182825	LOC100488097.L	-1.97197	1.09436e-05	0.000182825	LOC100488097.L	-2.03441	1.09436e-05	0.000182825	LOC100488097.L
Xelaev18039399m.g	-2.47027	0.000389448	0.00349878	papl.L	-2.01304	0.000389448	0.00349878	papl.L	-3.73282	0.000389448	0.00349878	papl.L
Xelaev18042851m.g	-2.45153	4.6737e-07	1.29944e-05	LOC100494775.S	-2.40579	4.6737e-07	1.29944e-05	LOC100494775.S	-3.55087	4.6737e-07	1.29944e-05	LOC100494775.S
Xelaev18036082m.g	-2.44637	0.0011751	0.00842253	LOC100496017.L	-1.22461	0.0011751	0.00842253	LOC100496017.L	-4.76161	0.0011751	0.00842253	LOC100496017.L
Xelaev18035650m.g	-2.43995	0.0028708	0.0170697	mxra8.L	-2.04963	0.0028708	0.0170697	mxra8.L	-1.89719	0.0028708	0.0170697	mxra8.L
Xelaev18028000m.g	-2.43897	0.0100786	0.0449193	fam150b-like.L	-2.33142	0.0100786	0.0449193	fam150b-like.L	-7.88871	0.0100786	0.0449193	fam150b-like.L
Xelaev18029920m.g	-2.43092	0.000675021	0.0054351	otos.S	-1.72843	0.000675021	0.0054351	otos.S	-1.71118	0.000675021	0.0054351	otos.S
Xelaev18035724m.g	-2.42293	0.000338047	0.00311771	NA	-2.2502	0.000338047	0.00311771	NA	-1.66853	0.000338047	0.00311771	NA
Xelaev18034437m.g	-2.42228	0.00111267	0.00809179	a1cf-like.L	-2.8048	0.00111267	0.00809179	a1cf-like.L	-2.88016	0.00111267	0.00809179	a1cf-like.L
Xelaev18040797m.g	-2.42106	7.50953e-05	0.000910065	il6r.L	-2.7763	7.50953e-05	0.000910065	il6r.L	-5.0682	7.50953e-05	0.000910065	il6r.L
Xelaev18038280m.g	-2.41873	0.00126295	0.00892963	NA	-1.49416	0.00126295	0.00892963	NA	-4.2538	0.00126295	0.00892963	NA
Xelaev18009194m.g	-2.41851	0.00684821	0.0334793	fam198b.S	-1.41814	0.00684821	0.0334793	fam198b.S	-1.83828	0.00684821	0.0334793	fam198b.S
Xelaev18019909m.g	-2.40791	0.00143373	0.00985444	gm2a.S	-1.20364	0.00143373	0.00985444	gm2a.S	-2.21165	0.00143373	0.00985444	gm2a.S
Xelaev18010039m.g	-2.40444	2.16917e-08	9.19165e-07	tek.S	-1.47116	2.16917e-08	9.19165e-07	tek.S	-1.96543	2.16917e-08	9.19165e-07	tek.S
Xelaev18039089m.g	-2.40406	2.26804e-05	0.000339665	lgals9b-like.L	-2.43369	2.26804e-05	0.000339665	lgals9b-like.L	-3.43192	2.26804e-05	0.000339665	lgals9b-like.L
Xelaev18025188m.g	-2.40016	5.46033e-07	1.4827e-05	akr1a1.S	-1.09192	5.46033e-07	1.4827e-05	akr1a1.S	-1.27456	5.46033e-07	1.4827e-05	akr1a1.S
Xelaev18035204m.g	-2.39855	0.000303182	0.0028641	nppb.L	-3.38322	0.000303182	0.0028641	nppb.L	-3.34842	0.000303182	0.0028641	nppb.L
Xelaev18037905m.g	-2.38101	6.39672e-06	0.000116327	LOC100494856.S	-1.29559	6.39672e-06	0.000116327	LOC100494856.S	-2.09977	6.39672e-06	0.000116327	LOC100494856.S
Xelaev18037439m.g	-2.3785	0.00369976	0.020768	NA	-2.0936	0.00369976	0.020768	NA	-4.71817	0.00369976	0.020768	NA
Xelaev18031611m.g	-2.36488	0.00026763	0.00259713	f13a1.L	-1.65731	0.00026763	0.00259713	f13a1.L	-2.38068	0.00026763	0.00259713	f13a1.L
Xelaev18042542m.g	-2.35645	3.15824e-09	1.74048e-07	LOC100145695.S	-2.27837	3.15824e-09	1.74048e-07	LOC100145695.S	-1.89612	3.15824e-09	1.74048e-07	LOC100145695.S
Xelaev18034436m.g	-2.34922	0.00982996	0.0440952	NA	-1.7402	0.00982996	0.0440952	NA	-1.75196	0.00982996	0.0440952	NA
Xelaev18006497m.g	-2.34526	0.000212141	0.00214129	foxe1.L	-1.7395	0.000212141	0.00214129	foxe1.L	-4.74431	0.000212141	0.00214129	foxe1.L
Xelaev18003055m.g	-2.34223	0.000815209	0.00629195	NA	-1.0077	0.000815209	0.00629195	NA	-1.86957	0.000815209	0.00629195	NA
Xelaev18018790m.g	-2.32669	3.83929e-07	1.09732e-05	plat.L	-1.77386	3.83929e-07	1.09732e-05	plat.L	-1.96905	3.83929e-07	1.09732e-05	plat.L
Xelaev18028683m.g	-2.31316	5.13519e-05	0.000670886	prox1.S	-2.37469	5.13519e-05	0.000670886	prox1.S	-1.19244	5.13519e-05	0.000670886	prox1.S
Xelaev18009825m.g	-2.31266	6.01346e-08	2.18199e-06	rab11b.2.S	-1.1262	6.01346e-08	2.18199e-06	rab11b.2.S	-1.14795	6.01346e-08	2.18199e-06	rab11b.2.S
Xelaev18046281m.g	-2.30961	0.000894079	0.00680242	NA	-2.55719	0.000894079	0.00680242	NA	-2.02919	0.000894079	0.00680242	NA
Xelaev18025555m.g	-2.30885	0.00194373	0.0125243	NA	-1.26174	0.00194373	0.0125243	NA	-1.11177	0.00194373	0.0125243	NA
Xelaev18019939m.g	-2.30385	9.58214e-09	4.52741e-07	mansc4-like.S	-2.22547	9.58214e-09	4.52741e-07	mansc4-like.S	-1.10593	9.58214e-09	4.52741e-07	mansc4-like.S
Xelaev18043301m.g	-2.29745	2.96227e-06	6.05947e-05	tmem92.L	-2.36787	2.96227e-06	6.05947e-05	tmem92.L	-2.43315	2.96227e-06	6.05947e-05	tmem92.L
Xelaev18026631m.g	-2.29571	2.26322e-05	0.000339108	LOC100495031.L	-1.57991	2.26322e-05	0.000339108	LOC100495031.L	-1.00852	2.26322e-05	0.000339108	LOC100495031.L
Xelaev18030738m.g	-2.2939	0.00850919	0.0395197	kiaa1462-like.L	-1.87608	0.00850919	0.0395197	kiaa1462-like.L	-2.16536	0.00850919	0.0395197	kiaa1462-like.L
Xelaev18023627m.g	-2.29388	0.000862022	0.00660419	NA	-2.62219	0.000862022	0.00660419	NA	-1.03984	0.000862022	0.00660419	NA
Xelaev18028908m.g	-2.28463	4.29729e-06	8.31026e-05	mal-like.2.S	-2.67846	4.29729e-06	8.31026e-05	mal-like.2.S	-3.47296	4.29729e-06	8.31026e-05	mal-like.2.S
Xelaev18021615m.g	-2.28096	0.00141802	0.00977695	NA	-1.87663	0.00141802	0.00977695	NA	-6.59673	0.00141802	0.00977695	NA
Xelaev18044974m.g	-2.27754	0.00610684	0.0307297	fzd5.L	-2.29904	0.00610684	0.0307297	fzd5.L	-2.91351	0.00610684	0.0307297	fzd5.L
Xelaev18018287m.g	-2.26598	3.19011e-05	0.00045181	Xetrov90008856m.L	-1.52734	3.19011e-05	0.00045181	Xetrov90008856m.L	-2.67063	3.19011e-05	0.00045181	Xetrov90008856m.L
Xelaev18027354m.g	-2.26116	8.21118e-05	0.000979681	hcrtr2.L	-2.59988	8.21118e-05	0.000979681	hcrtr2.L	-3.52718	8.21118e-05	0.000979681	hcrtr2.L
Xelaev18029463m.g	-2.24815	0.0101527	0.0451646	LOC100488048.S	-1.94745	0.0101527	0.0451646	LOC100488048.S	-1.06352	0.0101527	0.0451646	LOC100488048.S
Xelaev18044250m.g	-2.24753	0.00115331	0.00830504	NA	-2.03216	0.00115331	0.00830504	NA	-1.82828	0.00115331	0.00830504	NA
Xelaev18023144m.g	-2.23991	0.00250518	0.0153551	foxe3.L	-3.44248	0.00250518	0.0153551	foxe3.L	-4.76499	0.00250518	0.0153551	foxe3.L
Xelaev18010487m.g	-2.23982	0.0045328	0.0244506	slc5a1.2.S	-2.66593	0.0045328	0.0244506	slc5a1.2.S	-2.58489	0.0045328	0.0244506	slc5a1.2.S
Xelaev18029491m.g	-2.22658	0.00550286	0.0284029	LOC100497103.S	-1.75701	0.00550286	0.0284029	LOC100497103.S	-2.56387	0.00550286	0.0284029	LOC100497103.S
Xelaev18013512m.g	-2.22567	1.97246e-09	1.15083e-07	LOC101733741.L	-1.62314	1.97246e-09	1.15083e-07	LOC101733741.L	-1.23065	1.97246e-09	1.15083e-07	LOC101733741.L
Xelaev18024991m.g	-2.21615	0.00135476	0.00944442	NA	-2.06181	0.00135476	0.00944442	NA	-2.00955	0.00135476	0.00944442	NA
Xelaev18012015m.g	-2.21106	0.000479679	0.00414269	rab44.L	-2.27149	0.000479679	0.00414269	rab44.L	-4.07749	0.000479679	0.00414269	rab44.L
Xelaev18023140m.g	-2.20858	0.00572218	0.0291995	pdzk1ip1.L	-1.76424	0.00572218	0.0291995	pdzk1ip1.L	-3.38246	0.00572218	0.0291995	pdzk1ip1.L
Xelaev18046879m.g	-2.20822	0.00646175	0.03206	NA	-1.97565	0.00646175	0.03206	NA	-3.35563	0.00646175	0.03206	NA
Xelaev18045690m.g	-2.20129	0.00170725	0.0113056	NA	-7.81309	0.00170725	0.0113056	NA	-2.56105	0.00170725	0.0113056	NA
Xelaev18014046m.g	-2.1973	0.000127417	0.00140891	myo7a.L	-1.5748	0.000127417	0.00140891	myo7a.L	-1.35434	0.000127417	0.00140891	myo7a.L
Xelaev18016066m.g	-2.18479	0.00862484	0.0399507	soat2.S	-2.35059	0.00862484	0.0399507	soat2.S	-2.68757	0.00862484	0.0399507	soat2.S
Xelaev18025715m.g	-2.17479	0.00306948	0.0179906	cdc42ep1-like.S	-1.96478	0.00306948	0.0179906	cdc42ep1-like.S	-1.88646	0.00306948	0.0179906	cdc42ep1-like.S
Xelaev18022479m.g	-2.17285	0.00218743	0.0137747	LOC100492305.L	-2.48718	0.00218743	0.0137747	LOC100492305.L	-1.19738	0.00218743	0.0137747	LOC100492305.L
Xelaev18022715m.g	-2.16353	0.000320592	0.00299277	LOC100493819-like.L	-2.86465	0.000320592	0.00299277	LOC100493819-like.L	-1.7936	0.000320592	0.00299277	LOC100493819-like.L
Xelaev18015523m.g	-2.14984	0.000201407	0.00205245	fhl2.S	-3.13591	0.000201407	0.00205245	fhl2.S	-2.238	0.000201407	0.00205245	fhl2.S
Xelaev18027044m.g	-2.14049	1.02788e-05	0.000173507	sytl3.L	-2.38568	1.02788e-05	0.000173507	sytl3.L	-1.43944	1.02788e-05	0.000173507	sytl3.L
Xelaev18027236m.g	-2.14025	2.39552e-05	0.000355473	bves.L	-2.1223	2.39552e-05	0.000355473	bves.L	-2.58766	2.39552e-05	0.000355473	bves.L
Xelaev18035915m.g	-2.13348	0.00226967	0.0141709	cd37.L	-1.18522	0.00226967	0.0141709	cd37.L	-1.92667	0.00226967	0.0141709	cd37.L
Xelaev18037777m.g	-2.13293	0.000462542	0.00402061	rcn3.S	-1.73482	0.000462542	0.00402061	rcn3.S	-2.69319	0.000462542	0.00402061	rcn3.S
Xelaev18035149m.g	-2.13017	1.0368e-05	0.000174821	Xetrov90017991m.L	-2.09565	1.0368e-05	0.000174821	Xetrov90017991m.L	-3.19508	1.0368e-05	0.000174821	Xetrov90017991m.L
Xelaev18009821m.g	-2.12805	6.67216e-13	9.472e-11	kank3.S	-2.258	6.67216e-13	9.472e-11	kank3.S	-1.50253	6.67216e-13	9.472e-11	kank3.S
Xelaev18012342m.g	-2.12426	0.00684919	0.0334793	ppm1j.L	-1.28759	0.00684919	0.0334793	ppm1j.L	-4.93279	0.00684919	0.0334793	ppm1j.L
Xelaev18027321m.g	-2.09993	8.99967e-07	2.23551e-05	me1-like.L	-1.15326	8.99967e-07	2.23551e-05	me1-like.L	-1.11242	8.99967e-07	2.23551e-05	me1-like.L
Xelaev18004868m.g	-2.08264	0.000168126	0.00176895	cyp26b1.L	-2.79326	0.000168126	0.00176895	cyp26b1.L	-1.25212	0.000168126	0.00176895	cyp26b1.L
Xelaev18017554m.g	-2.06728	2.88917e-05	0.000414549	NA	-1.4856	2.88917e-05	0.000414549	NA	-1.81462	2.88917e-05	0.000414549	NA
Xelaev18034483m.g	-2.06697	1.34692e-06	3.10811e-05	egr2.L	-3.16234	1.34692e-06	3.10811e-05	egr2.L	-1.42708	1.34692e-06	3.10811e-05	egr2.L
Xelaev18033781m.g	-2.0647	2.62543e-06	5.46849e-05	cpa6.S	-1.72161	2.62543e-06	5.46849e-05	cpa6.S	-1.52747	2.62543e-06	5.46849e-05	cpa6.S
Xelaev18043633m.g	-2.06467	0.000142264	0.00154153	LOC101733680.L	-1.24802	0.000142264	0.00154153	LOC101733680.L	-1.3813	0.000142264	0.00154153	LOC101733680.L
Xelaev18013599m.g	-2.06099	0.00284617	0.0169494	itgb7.L	-2.14116	0.00284617	0.0169494	itgb7.L	-4.16402	0.00284617	0.0169494	itgb7.L
Xelaev18025298m.g	-2.05646	6.67875e-07	1.74657e-05	fam151a.S	-1.7167	6.67875e-07	1.74657e-05	fam151a.S	-1.87966	6.67875e-07	1.74657e-05	fam151a.S
Xelaev18040358m.g	-2.0551	0.000440485	0.00385877	ctss.L	-1.61628	0.000440485	0.00385877	ctss.L	-3.15428	0.000440485	0.00385877	ctss.L
Xelaev18021480m.g	-2.05061	0.0065406	0.0323065	Xetrov90007547m.S	-1.23124	0.0065406	0.0323065	Xetrov90007547m.S	-10.0747	0.0065406	0.0323065	Xetrov90007547m.S
Xelaev18022907m.g	-2.04861	0.000766221	0.00600006	LOC101731473.L	-1.68253	0.000766221	0.00600006	LOC101731473.L	-2.71206	0.000766221	0.00600006	LOC101731473.L
Xelaev18008219m.g	-2.04361	0.000947568	0.00713537	NA	-2.74556	0.000947568	0.00713537	NA	-2.2077	0.000947568	0.00713537	NA
Xelaev18010747m.g	-2.04132	8.59891e-07	2.15635e-05	sncaip.S	-1.80787	8.59891e-07	2.15635e-05	sncaip.S	-1.32088	8.59891e-07	2.15635e-05	sncaip.S
Xelaev18005159m.g	-2.03705	0.00115528	0.00831535	NA	-3.21364	0.00115528	0.00831535	NA	-4.66299	0.00115528	0.00831535	NA
Xelaev18014916m.g	-2.03232	0.00280294	0.0167599	NA	-3.25151	0.00280294	0.0167599	NA	-1.28583	0.00280294	0.0167599	NA
Xelaev18016626m.g	-2.02147	0.00259728	0.0157721	bhlhe41.L	-1.47795	0.00259728	0.0157721	bhlhe41.L	-1.98788	0.00259728	0.0157721	bhlhe41.L
Xelaev18033574m.g	-2.02031	3.7173e-05	0.00051009	ldlrad4.S	-1.1468	3.7173e-05	0.00051009	ldlrad4.S	-1.44219	3.7173e-05	0.00051009	ldlrad4.S
Xelaev18014578m.g	-2.01874	1.97561e-07	6.17248e-06	scarf1.S	-1.41616	1.97561e-07	6.17248e-06	scarf1.S	-1.07869	1.97561e-07	6.17248e-06	scarf1.S
Xelaev18036303m.g	-2.00735	0.00343561	0.0196159	NA	-1.02833	0.00343561	0.0196159	NA	-4.30412	0.00343561	0.0196159	NA
Xelaev18028985m.g	-1.99689	0.000480375	0.00414755	NA	-2.59712	0.000480375	0.00414755	NA	-1.91912	0.000480375	0.00414755	NA
Xelaev18037693m.g	-1.99542	1.48644e-05	0.000238	cd37.S	-1.77025	1.48644e-05	0.000238	cd37.S	-1.90717	1.48644e-05	0.000238	cd37.S
Xelaev18035505m.g	-1.99507	0.00204358	0.0130557	NA	-1.83748	0.00204358	0.0130557	NA	-3.14668	0.00204358	0.0130557	NA
Xelaev18042552m.g	-1.99188	4.28795e-05	0.000577841	LOC100485697.S	-1.35033	4.28795e-05	0.000577841	LOC100485697.S	-4.76483	4.28795e-05	0.000577841	LOC100485697.S
Xelaev18023512m.g	-1.98914	0.00121158	0.00863783	gucy2c.L	-1.07598	0.00121158	0.00863783	gucy2c.L	-1.45186	0.00121158	0.00863783	gucy2c.L
Xelaev18038113m.g	-1.98574	0.00186551	0.012137	NA	-1.17835	0.00186551	0.012137	NA	-3.68502	0.00186551	0.012137	NA
Xelaev18022107m.g	-1.98439	0.00244666	0.0150533	LOC100488953.L	-1.40503	0.00244666	0.0150533	LOC100488953.L	-2.48983	0.00244666	0.0150533	LOC100488953.L
Xelaev18004920m.g	-1.97157	8.5953e-05	0.00101658	NA	-1.90223	8.5953e-05	0.00101658	NA	-1.25616	8.5953e-05	0.00101658	NA
Xelaev18038429m.g	-1.95884	0.00101359	0.00752761	kif14-like.L	-2.17814	0.00101359	0.00752761	kif14-like.L	-1.42302	0.00101359	0.00752761	kif14-like.L
Xelaev18024619m.g	-1.95367	0.00679119	0.0332501	NA	-1.83132	0.00679119	0.0332501	NA	-1.73031	0.00679119	0.0332501	NA
Xelaev18006807m.g	-1.93615	0.00828294	0.0387343	LOC101733619.L	-2.08237	0.00828294	0.0387343	LOC101733619.L	-2.47506	0.00828294	0.0387343	LOC101733619.L
Xelaev18028910m.g	-1.93603	0.00991583	0.0443413	slc8a1-like.S	-2.11413	0.00991583	0.0443413	slc8a1-like.S	-3.35	0.00991583	0.0443413	slc8a1-like.S
Xelaev18042368m.g	-1.93507	0.000779076	0.00607703	LOC100490871-like.S	-2.90624	0.000779076	0.00607703	LOC100490871-like.S	-4.03395	0.000779076	0.00607703	LOC100490871-like.S
Xelaev18025252m.g	-1.93267	0.000596137	0.00493142	foxe3.S	-3.16008	0.000596137	0.00493142	foxe3.S	-4.6688	0.000596137	0.00493142	foxe3.S
Xelaev18014862m.g	-1.9227	5.0572e-06	9.48218e-05	smpd2.S	-1.60984	5.0572e-06	9.48218e-05	smpd2.S	-1.23254	5.0572e-06	9.48218e-05	smpd2.S
Xelaev18025255m.g	-1.91019	5.30519e-05	0.000688134	trabd2b.S	-2.6937	5.30519e-05	0.000688134	trabd2b.S	-3.073	5.30519e-05	0.000688134	trabd2b.S
Xelaev18038282m.g	-1.9045	0.00125232	0.0088667	Xetrov90027822m.L	-1.20241	0.00125232	0.0088667	Xetrov90027822m.L	-2.31805	0.00125232	0.0088667	Xetrov90027822m.L
Xelaev18014327m.g	-1.90234	0.00706214	0.0342843	NA	-2.02585	0.00706214	0.0342843	NA	-2.57443	0.00706214	0.0342843	NA
Xelaev18046715m.g	-1.89636	0.00684294	0.0334715	LOC100127579.S	-1.04873	0.00684294	0.0334715	LOC100127579.S	-2.24212	0.00684294	0.0334715	LOC100127579.S
Xelaev18037307m.g	-1.88912	5.71064e-05	0.000730573	angptl7.S	-1.19328	5.71064e-05	0.000730573	angptl7.S	-1.06777	5.71064e-05	0.000730573	angptl7.S
Xelaev18035818m.g	-1.88297	0.000746854	0.00589334	prdm16.L	-2.43601	0.000746854	0.00589334	prdm16.L	-2.5315	0.000746854	0.00589334	prdm16.L
Xelaev18038547m.g	-1.86015	4.30292e-08	1.63246e-06	LOC100488687.L	-1.80955	4.30292e-08	1.63246e-06	LOC100488687.L	-2.27419	4.30292e-08	1.63246e-06	LOC100488687.L
Xelaev18018490m.g	-1.85565	0.00686424	0.0335331	NA	-2.70661	0.00686424	0.0335331	NA	-1.78996	0.00686424	0.0335331	NA
Xelaev18025340m.g	-1.84726	0.000184446	0.00190821	rgs16.S	-8.65361	0.000184446	0.00190821	rgs16.S	-1.50233	0.000184446	0.00190821	rgs16.S
Xelaev18047938m.g	-1.83501	0.0114745	0.0496743	LOC100487159-like.S	-1.5494	0.0114745	0.0496743	LOC100487159-like.S	-3.03727	0.0114745	0.0496743	LOC100487159-like.S
Xelaev18022036m.g	-1.8264	9.17893e-09	4.37042e-07	NA	-1.71017	9.17893e-09	4.37042e-07	NA	-1.24793	9.17893e-09	4.37042e-07	NA
Xelaev18018167m.g	-1.82549	2.69172e-05	0.000390769	NA	-2.23577	2.69172e-05	0.000390769	NA	-1.86874	2.69172e-05	0.000390769	NA
Xelaev18012967m.g	-1.82355	0.00335006	0.0192433	NA	-3.42792	0.00335006	0.0192433	NA	-2.5216	0.00335006	0.0192433	NA
Xelaev18038112m.g	-1.82306	2.85895e-05	0.000410788	slc38a5.L	-2.22485	2.85895e-05	0.000410788	slc38a5.L	-1.10425	2.85895e-05	0.000410788	slc38a5.L
Xelaev18034230m.g	-1.81652	0.000697452	0.00558216	NA	-3.06644	0.000697452	0.00558216	NA	-1.97353	0.000697452	0.00558216	NA
Xelaev18042228m.g	-1.80114	0.000725256	0.00575919	sash3.S	-1.26257	0.000725256	0.00575919	sash3.S	-1.08522	0.000725256	0.00575919	sash3.S
Xelaev18027151m.g	-1.79187	7.01675e-05	0.000861874	NA	-1.39201	7.01675e-05	0.000861874	NA	-1.10841	7.01675e-05	0.000861874	NA
Xelaev18014459m.g	-1.78479	1.81083e-06	3.97325e-05	popdc2.S	-2.41576	1.81083e-06	3.97325e-05	popdc2.S	-2.42348	1.81083e-06	3.97325e-05	popdc2.S
Xelaev18031432m.g	-1.78319	0.0089387	0.0410871	NA	-3.37332	0.0089387	0.0410871	NA	-2.28841	0.0089387	0.0410871	NA
Xelaev18032785m.g	-1.77599	0.00270079	0.0162703	crhr2.S	-2.86584	0.00270079	0.0162703	crhr2.S	-1.61197	0.00270079	0.0162703	crhr2.S
Xelaev18005794m.g	-1.7695	0.00643614	0.0319725	mob1b.L	-1.06565	0.00643614	0.0319725	mob1b.L	-1.42118	0.00643614	0.0319725	mob1b.L
Xelaev18031735m.g	-1.76137	0.00133144	0.00931555	fam65b.L	-1.8808	0.00133144	0.00931555	fam65b.L	-1.52313	0.00133144	0.00931555	fam65b.L
Xelaev18024298m.g	-1.75581	0.0018766	0.0121989	LOC100498375.S	-2.86043	0.0018766	0.0121989	LOC100498375.S	-1.58196	0.0018766	0.0121989	LOC100498375.S
Xelaev18034652m.g	-1.74984	1.86137e-05	0.000288438	NA	-1.55932	1.86137e-05	0.000288438	NA	-1.21086	1.86137e-05	0.000288438	NA
Xelaev18042838m.g	-1.74604	0.00109921	0.00801663	NA	-1.60056	0.00109921	0.00801663	NA	-2.91759	0.00109921	0.00801663	NA
Xelaev18016574m.g	-1.74246	0.00075428	0.0059216	eps8.L	-1.1712	0.00075428	0.0059216	eps8.L	-1.29167	0.00075428	0.0059216	eps8.L
Xelaev18005844m.g	-1.73788	0.011207	0.048718	Xelaev18005844m	-2.38386	0.011207	0.048718	Xelaev18005844m	-5.59184	0.011207	0.048718	Xelaev18005844m
Xelaev18041585m.g	-1.73556	0.000883409	0.00673788	gsn.S	-1.17358	0.000883409	0.00673788	gsn.S	-2.67835	0.000883409	0.00673788	gsn.S
Xelaev18001093m.g	-1.73218	5.78314e-08	2.10835e-06	NA	-3.94266	5.78314e-08	2.10835e-06	NA	-1.71326	5.78314e-08	2.10835e-06	NA
Xelaev18042661m.g	-1.72813	0.00222555	0.0139634	cyp2c8.2.S	-1.92352	0.00222555	0.0139634	cyp2c8.2.S	-1.5194	0.00222555	0.0139634	cyp2c8.2.S
Xelaev18037269m.g	-1.72193	1.55721e-06	3.49392e-05	NA	-1.33765	1.55721e-06	3.49392e-05	NA	-1.17435	1.55721e-06	3.49392e-05	NA
Xelaev18005351m.g	-1.70776	0.000200174	0.00204258	ankrd37.L	-1.05429	0.000200174	0.00204258	ankrd37.L	-1.51667	0.000200174	0.00204258	ankrd37.L
Xelaev18031582m.g	-1.69672	1.6928e-07	5.39839e-06	pxdc1.L	-2.12737	1.6928e-07	5.39839e-06	pxdc1.L	-1.19089	1.6928e-07	5.39839e-06	pxdc1.L
Xelaev18001880m.g	-1.68507	0.00106435	0.00781606	NA	-2.47751	0.00106435	0.00781606	NA	-1.93152	0.00106435	0.00781606	NA
Xelaev18022529m.g	-1.68157	0.000133341	0.00146285	NA	-1.69442	0.000133341	0.00146285	NA	-1.40579	0.000133341	0.00146285	NA
Xelaev18039357m.g	-1.67451	0.0102078	0.0453374	ehd2.L	-1.28394	0.0102078	0.0453374	ehd2.L	-1.75856	0.0102078	0.0453374	ehd2.L
Xelaev18025872m.g	-1.66485	0.000923335	0.00699392	fgd5-like.S	-1.13547	0.000923335	0.00699392	fgd5-like.S	-2.17453	0.000923335	0.00699392	fgd5-like.S
Xelaev18040194m.g	-1.6562	2.16146e-05	0.000326722	Xetrov90021952m.L	-3.35278	2.16146e-05	0.000326722	Xetrov90021952m.L	-4.50138	2.16146e-05	0.000326722	Xetrov90021952m.L
Xelaev18006879m.g	-1.65113	0.00346191	0.0197313	NA	-2.99885	0.00346191	0.0197313	NA	-1.20576	0.00346191	0.0197313	NA
Xelaev18038151m.g	-1.64085	0.00297472	0.0175688	lrrn1-like.2.L	-1.15392	0.00297472	0.0175688	lrrn1-like.2.L	-1.84055	0.00297472	0.0175688	lrrn1-like.2.L
Xelaev18029475m.g	-1.63414	0.00118848	0.0085046	col9a1.S	-1.56425	0.00118848	0.0085046	col9a1.S	-2.12494	0.00118848	0.0085046	col9a1.S
Xelaev18026766m.g	-1.62107	0.00541113	0.0280915	gnpat.L	-1.48991	0.00541113	0.0280915	gnpat.L	-1.75758	0.00541113	0.0280915	gnpat.L
Xelaev18042620m.g	-1.61208	0.00860701	0.0399064	NA	-2.04848	0.00860701	0.0399064	NA	-1.46078	0.00860701	0.0399064	NA
Xelaev18027866m.g	-1.60595	0.00655918	0.0323765	klhl24.L	-1.58244	0.00655918	0.0323765	klhl24.L	-2.48154	0.00655918	0.0323765	klhl24.L
Xelaev18002256m.g	-1.60555	0.00036473	0.00331931	NA	-2.17457	0.00036473	0.00331931	NA	-1.27951	0.00036473	0.00331931	NA
Xelaev18024926m.g	-1.60257	0.00468198	0.0250753	crispld2.S	-2.98908	0.00468198	0.0250753	crispld2.S	-1.91785	0.00468198	0.0250753	crispld2.S
Xelaev18035932m.g	-1.60181	1.98858e-09	1.15585e-07	sult2b1.L	-1.53028	1.98858e-09	1.15585e-07	sult2b1.L	-1.7014	1.98858e-09	1.15585e-07	sult2b1.L
Xelaev18018092m.g	-1.59652	0.000316437	0.00296387	rbpms2.L	-2.00115	0.000316437	0.00296387	rbpms2.L	-4.07553	0.000316437	0.00296387	rbpms2.L
Xelaev18003876m.g	-1.59538	0.00284586	0.0169494	vsig2.1	-1.45302	0.00284586	0.0169494	vsig2.1	-1.69083	0.00284586	0.0169494	vsig2.1
Xelaev18022712m.g	-1.59071	7.4925e-09	3.62915e-07	rrad.L	-2.59895	7.4925e-09	3.62915e-07	rrad.L	-1.62848	7.4925e-09	3.62915e-07	rrad.L
Xelaev18011192m.g	-1.5753	0.00203283	0.0130005	ptgfrn.L	-1.46835	0.00203283	0.0130005	ptgfrn.L	-1.34848	0.00203283	0.0130005	ptgfrn.L
Xelaev18032933m.g	-1.5685	0.00126633	0.00894784	steap2.S	-2.04838	0.00126633	0.00894784	steap2.S	-1.5905	0.00126633	0.00894784	steap2.S
Xelaev18002255m.g	-1.56756	3.27821e-06	6.61469e-05	NA	-2.28431	3.27821e-06	6.61469e-05	NA	-1.2978	3.27821e-06	6.61469e-05	NA
Xelaev18031007m.g	-1.56725	0.00139604	0.00966438	creb5-like.L	-1.30833	0.00139604	0.00966438	creb5-like.L	-1.51747	0.00139604	0.00966438	creb5-like.L
Xelaev18042099m.g	-1.54277	3.33717e-06	6.67997e-05	gab3.S	-1.54245	3.33717e-06	6.67997e-05	gab3.S	-1.30986	3.33717e-06	6.67997e-05	gab3.S
Xelaev18031208m.g	-1.54159	0.00613923	0.0308222	igfbp1.L	-2.17151	0.00613923	0.0308222	igfbp1.L	-1.81594	0.00613923	0.0308222	igfbp1.L
Xelaev18023604m.g	-1.53435	0.00379678	0.0212429	olfml2b-like.L	-2.08586	0.00379678	0.0212429	olfml2b-like.L	-1.84292	0.00379678	0.0212429	olfml2b-like.L
Xelaev18027794m.g	-1.52406	0.00151587	0.0103177	scg2.L	-1.89749	0.00151587	0.0103177	scg2.L	-1.78703	0.00151587	0.0103177	scg2.L
Xelaev18006478m.g	-1.51949	0.00377385	0.0211185	crlf1.L	-2.79791	0.00377385	0.0211185	crlf1.L	-1.00862	0.00377385	0.0211185	crlf1.L
Xelaev18037484m.g	-1.50744	1.18347e-12	1.60608e-10	hes5.2.S	-4.16314	1.18347e-12	1.60608e-10	hes5.2.S	-1.13241	1.18347e-12	1.60608e-10	hes5.2.S
Xelaev18017773m.g	-1.50533	0.00179733	0.0118006	reln.L	-1.04418	0.00179733	0.0118006	reln.L	-1.13437	0.00179733	0.0118006	reln.L
Xelaev18026668m.g	-1.50038	0.000420116	0.00371153	tmem178a.L	-2.4525	0.000420116	0.00371153	tmem178a.L	-1.61326	0.000420116	0.00371153	tmem178a.L
Xelaev18037047m.g	-1.49612	0.00381515	0.0213418	LOC101735145.S	-2.11443	0.00381515	0.0213418	LOC101735145.S	-1.64348	0.00381515	0.0213418	LOC101735145.S
Xelaev18039325m.g	-1.48446	3.16606e-05	0.000449257	LOC100496861.L	-2.42527	3.16606e-05	0.000449257	LOC100496861.L	-1.28288	3.16606e-05	0.000449257	LOC100496861.L
Xelaev18020951m.g	-1.48015	0.00985565	0.0441812	NA	-1.62019	0.00985565	0.0441812	NA	-2.03381	0.00985565	0.0441812	NA
Xelaev18009947m.g	-1.4761	1.1732e-07	3.90299e-06	LOC100488961.S	-2.89048	1.1732e-07	3.90299e-06	LOC100488961.S	-1.13635	1.1732e-07	3.90299e-06	LOC100488961.S
Xelaev18017470m.g	-1.47505	3.13942e-14	5.86139e-12	LOC100492548-like.L	-2.02341	3.13942e-14	5.86139e-12	LOC100492548-like.L	-1.1342	3.13942e-14	5.86139e-12	LOC100492548-like.L
Xelaev18029679m.g	-1.46266	0.00472374	0.0252375	NA	-1.96231	0.00472374	0.0252375	NA	-1.58509	0.00472374	0.0252375	NA
Xelaev18007696m.g	-1.46217	0.00129423	0.00909886	cldn5.L	-2.73259	0.00129423	0.00909886	cldn5.L	-2.23662	0.00129423	0.00909886	cldn5.L
Xelaev18000195m.g	-1.45131	3.48094e-05	0.000485408	athl1.1	-1.44415	3.48094e-05	0.000485408	athl1.1	-1.96708	3.48094e-05	0.000485408	athl1.1
Xelaev18026912m.g	-1.44782	0.00159782	0.010759	gpr137b.L	-1.15716	0.00159782	0.010759	gpr137b.L	-1.45886	0.00159782	0.010759	gpr137b.L
Xelaev18003796m.g	-1.44073	0.0104219	0.0460559	NA	-2.27642	0.0104219	0.0460559	NA	-1.8304	0.0104219	0.0460559	NA
Xelaev18012636m.g	-1.44024	1.69779e-05	0.000266847	LOC548655.L	-2.05188	1.69779e-05	0.000266847	LOC548655.L	-3.3583	1.69779e-05	0.000266847	LOC548655.L
Xelaev18001219m.g	-1.43921	0.00224719	0.0140723	LOC101734738.1	-1.72931	0.00224719	0.0140723	LOC101734738.1	-4.49551	0.00224719	0.0140723	LOC101734738.1
Xelaev18043597m.g	-1.43837	0.000103612	0.00118745	myt1.L	-1.85313	0.000103612	0.00118745	myt1.L	-1.01929	0.000103612	0.00118745	myt1.L
Xelaev18016922m.g	-1.43733	0.00283631	0.016907	gpx3.L	-1.64178	0.00283631	0.016907	gpx3.L	-1.5451	0.00283631	0.016907	gpx3.L
Xelaev18008645m.g	-1.43627	0.00980195	0.0440173	LOC100485505-like.L	-1.49133	0.00980195	0.0440173	LOC100485505-like.L	-1.21159	0.00980195	0.0440173	LOC100485505-like.L
Xelaev18044825m.g	-1.43589	0.010796	0.0473051	NA	-2.24118	0.010796	0.0473051	NA	-1.40902	0.010796	0.0473051	NA
Xelaev18038302m.g	-1.43029	0.00013975	0.00151803	nacc2.L	-1.65176	0.00013975	0.00151803	nacc2.L	-1.2334	0.00013975	0.00151803	nacc2.L
Xelaev18038006m.g	-1.4133	0.000140309	0.00152357	LOC101731986.S	-1.92231	0.000140309	0.00152357	LOC101731986.S	-1.55492	0.000140309	0.00152357	LOC101731986.S
Xelaev18037133m.g	-1.40339	0.00850811	0.0395197	pitx3.S	-1.50815	0.00850811	0.0395197	pitx3.S	-1.28611	0.00850811	0.0395197	pitx3.S
Xelaev18031656m.g	-1.39947	4.33064e-10	3.04692e-08	NA	-1.83594	4.33064e-10	3.04692e-08	NA	-1.33226	4.33064e-10	3.04692e-08	NA
Xelaev18007376m.g	-1.39474	0.00804316	0.0379155	parp2.L	-1.09337	0.00804316	0.0379155	parp2.L	-2.27138	0.00804316	0.0379155	parp2.L
Xelaev18036055m.g	-1.39047	0.00137469	0.00954842	LOC100494131.L	-2.5278	0.00137469	0.00954842	LOC100494131.L	-1.24913	0.00137469	0.00954842	LOC100494131.L
Xelaev18022528m.g	-1.37115	1.1575e-06	2.75777e-05	NA	-1.29121	1.1575e-06	2.75777e-05	NA	-1.23133	1.1575e-06	2.75777e-05	NA
Xelaev18012930m.g	-1.36351	0.00106011	0.00779048	NA	-1.65862	0.00106011	0.00779048	NA	-1.28662	0.00106011	0.00779048	NA
Xelaev18029914m.g	-1.36195	0.000384094	0.00346382	klhl24.S	-1.04996	0.000384094	0.00346382	klhl24.S	-1.53342	0.000384094	0.00346382	klhl24.S
Xelaev18013231m.g	-1.35814	0.00557613	0.0286823	lect1.L	-1.48273	0.00557613	0.0286823	lect1.L	-1.706	0.00557613	0.0286823	lect1.L
Xelaev18044225m.g	-1.35636	0.00667087	0.032817	Xetrov90027159m.L	-2.03976	0.00667087	0.032817	Xetrov90027159m.L	-1.58398	0.00667087	0.032817	Xetrov90027159m.L
Xelaev18008952m.g	-1.3492	0.000802115	0.00621291	qdpr.S	-3.20897	0.000802115	0.00621291	qdpr.S	-1.37133	0.000802115	0.00621291	qdpr.S
Xelaev18020334m.g	-1.31581	1.29275e-05	0.000210934	NA	-2.07156	1.29275e-05	0.000210934	NA	-1.20599	1.29275e-05	0.000210934	NA
Xelaev18005910m.g	-1.31313	0.00103876	0.0076757	hpse.L	-1.98653	0.00103876	0.0076757	hpse.L	-2.59119	0.00103876	0.0076757	hpse.L
Xelaev18040044m.g	-1.30852	0.000946351	0.00713005	LOC101730682.L	-2.81791	0.000946351	0.00713005	LOC101730682.L	-4.09336	0.000946351	0.00713005	LOC101730682.L
Xelaev18017613m.g	-1.30794	0.0012865	0.00906289	nrcam.L	-1.26019	0.0012865	0.00906289	nrcam.L	-1.15083	0.0012865	0.00906289	nrcam.L
Xelaev18018646m.g	-1.3058	0.000201053	0.00205019	Xetrov90009043m.L	-2.61298	0.000201053	0.00205019	Xetrov90009043m.L	-1.63903	0.000201053	0.00205019	Xetrov90009043m.L
Xelaev18042111m.g	-1.30067	3.14453e-05	0.000446614	col4a5-like.S	-1.41803	3.14453e-05	0.000446614	col4a5-like.S	-1.15094	3.14453e-05	0.000446614	col4a5-like.S
Xelaev18009394m.g	-1.29676	0.000643401	0.00523332	gimd1-like.S	-2.59506	0.000643401	0.00523332	gimd1-like.S	-1.09378	0.000643401	0.00523332	gimd1-like.S
Xelaev18040269m.g	-1.28289	0.00682577	0.0334034	LOC100486128.L	-7.11886	0.00682577	0.0334034	LOC100486128.L	-3.92619	0.00682577	0.0334034	LOC100486128.L
Xelaev18030676m.g	-1.27237	0.00419086	0.0229722	shh.L	-2.48288	0.00419086	0.0229722	shh.L	-2.369	0.00419086	0.0229722	shh.L
Xelaev18014579m.g	-1.25539	2.60434e-05	0.000379873	slc43a2.S	-1.94906	2.60434e-05	0.000379873	slc43a2.S	-1.56771	2.60434e-05	0.000379873	slc43a2.S
Xelaev18039937m.g	-1.25092	0.00275694	0.0165266	nkx2-8.L	-3.70138	0.00275694	0.0165266	nkx2-8.L	-1.2634	0.00275694	0.0165266	nkx2-8.L
Xelaev18021869m.g	-1.24955	0.000102136	0.00117403	f2.L	-1.39684	0.000102136	0.00117403	f2.L	-1.05568	0.000102136	0.00117403	f2.L
Xelaev18033014m.g	-1.24129	0.003282	0.0189478	sostdc1.S	-2.85028	0.003282	0.0189478	sostdc1.S	-2.15744	0.003282	0.0189478	sostdc1.S
Xelaev18012426m.g	-1.23806	0.00404503	0.0223439	f5.L	-2.09264	0.00404503	0.0223439	f5.L	-1.70427	0.00404503	0.0223439	f5.L
Xelaev18040911m.g	-1.22543	0.00480355	0.0255664	Xelaev18040911m	-1.57361	0.00480355	0.0255664	Xelaev18040911m	-1.8977	0.00480355	0.0255664	Xelaev18040911m
Xelaev18031851m.g	-1.21863	1.70997e-05	0.000268352	Xetrov90016643m.L	-1.80116	1.70997e-05	0.000268352	Xetrov90016643m.L	-1.25262	1.70997e-05	0.000268352	Xetrov90016643m.L
Xelaev18001206m.g	-1.21168	4.25625e-05	0.000574575	NA	-2.23987	4.25625e-05	0.000574575	NA	-1.1717	4.25625e-05	0.000574575	NA
Xelaev18002744m.g	-1.21069	0.000680151	0.00546783	NA	-1.4347	0.000680151	0.00546783	NA	-2.12725	0.000680151	0.00546783	NA
Xelaev18047408m.g	-1.20416	0.000849832	0.00652525	slc40a1.S	-2.122	0.000849832	0.00652525	slc40a1.S	-1.72386	0.000849832	0.00652525	slc40a1.S
Xelaev18022600m.g	-1.19285	3.60104e-05	0.000497989	alg13.L	-1.36854	3.60104e-05	0.000497989	alg13.L	-1.26628	3.60104e-05	0.000497989	alg13.L
Xelaev18022775m.g	-1.18722	0.00012866	0.00141908	NA	-3.08992	0.00012866	0.00141908	NA	-4.80333	0.00012866	0.00141908	NA
Xelaev18022531m.g	-1.15877	9.49458e-05	0.00110415	NA	-1.11864	9.49458e-05	0.00110415	NA	-1.10386	9.49458e-05	0.00110415	NA
Xelaev18002398m.g	-1.15414	9.44106e-07	2.32487e-05	tubg1-like.2.1	-1.28629	9.44106e-07	2.32487e-05	tubg1-like.2.1	-1.86467	9.44106e-07	2.32487e-05	tubg1-like.2.1
Xelaev18001817m.g	-1.14955	0.00807656	0.0380285	wnt7a.L	-2.70574	0.00807656	0.0380285	wnt7a.L	-2.78024	0.00807656	0.0380285	wnt7a.L
Xelaev18039351m.g	-1.13988	2.79018e-05	0.000402785	prss16.L	-1.97926	2.79018e-05	0.000402785	prss16.L	-1.19002	2.79018e-05	0.000402785	prss16.L
Xelaev18005819m.g	-1.13453	9.35299e-08	3.23014e-06	LOC100145251.L	-1.48376	9.35299e-08	3.23014e-06	LOC100145251.L	-1.23176	9.35299e-08	3.23014e-06	LOC100145251.L
Xelaev18037088m.g	-1.13052	0.000546286	0.00459178	dna2.S	-1.57707	0.000546286	0.00459178	dna2.S	-1.01173	0.000546286	0.00459178	dna2.S
Xelaev18031194m.g	-1.12197	0.00715517	0.0346304	inhba.L	-2.4764	0.00715517	0.0346304	inhba.L	-1.17854	0.00715517	0.0346304	inhba.L
Xelaev18045881m.g	-1.11963	2.17604e-05	0.000328604	NA	-1.57301	2.17604e-05	0.000328604	NA	-1.86995	2.17604e-05	0.000328604	NA
Xelaev18015583m.g	-1.11586	0.000444409	0.00389155	LOC100496564.S	-2.62857	0.000444409	0.00389155	LOC100496564.S	-3.27134	0.000444409	0.00389155	LOC100496564.S
Xelaev18015239m.g	-1.11583	0.00928391	0.0423077	col9a2.S	-1.19436	0.00928391	0.0423077	col9a2.S	-2.16356	0.00928391	0.0423077	col9a2.S
Xelaev18021801m.g	-1.11137	6.02527e-06	0.000110353	adm.L	-3.14984	6.02527e-06	0.000110353	adm.L	-1.4846	6.02527e-06	0.000110353	adm.L
Xelaev18040628m.g	-1.10837	0.00759172	0.0362085	NA	-1.11598	0.00759172	0.0362085	NA	-2.91591	0.00759172	0.0362085	NA
Xelaev18015873m.g	-1.10653	0.000393475	0.00352819	rab5b.S	-2.12851	0.000393475	0.00352819	rab5b.S	-1.02281	0.000393475	0.00352819	rab5b.S
Xelaev18045183m.g	-1.09774	0.00434856	0.0236222	LOC100490639-like.L	-1.28849	0.00434856	0.0236222	LOC100490639-like.L	-2.99968	0.00434856	0.0236222	LOC100490639-like.L
Xelaev18001928m.g	-1.09572	3.30196e-06	6.64311e-05	rrad.1	-2.66906	3.30196e-06	6.64311e-05	rrad.1	-2.66815	3.30196e-06	6.64311e-05	rrad.1
Xelaev18037100m.g	-1.08664	0.0100402	0.0447959	anapc16.S	-1.03107	0.0100402	0.0447959	anapc16.S	-1.19946	0.0100402	0.0447959	anapc16.S
Xelaev18047093m.g	-1.05628	0.000815343	0.00629195	cacnb4.S	-2.33526	0.000815343	0.00629195	cacnb4.S	-1.12219	0.000815343	0.00629195	cacnb4.S
Xelaev18014070m.g	-1.05484	0.00104173	0.00769037	Xelaev18014070m	-2.52201	0.00104173	0.00769037	Xelaev18014070m	-1.67664	0.00104173	0.00769037	Xelaev18014070m
Xelaev18033972m.g	-1.03673	0.00586411	0.0297905	nov.S	-2.35025	0.00586411	0.0297905	nov.S	-1.53468	0.00586411	0.0297905	nov.S
Xelaev18044508m.g	-1.0341	0.00136419	0.00949505	LOC100496109.L	-1.91716	0.00136419	0.00949505	LOC100496109.L	-1.54198	0.00136419	0.00949505	LOC100496109.L
Xelaev18020735m.g	-1.02648	0.00883107	0.0407197	rbpms2.S	-1.60564	0.00883107	0.0407197	rbpms2.S	-2.5318	0.00883107	0.0407197	rbpms2.S
Xelaev18018990m.g	-1.02026	0.00012432	0.0013801	LOC100495309-like.L	-2.6085	0.00012432	0.0013801	LOC100495309-like.L	-2.91903	0.00012432	0.0013801	LOC100495309-like.L
Xelaev18038385m.g	-1.01889	0.000287457	0.00275184	LOC100491408.L	-1.44799	0.000287457	0.00275184	LOC100491408.L	-1.21502	0.000287457	0.00275184	LOC100491408.L
Xelaev18046677m.g	-1.00641	0.00504689	0.0265723	fdxr.S	-1.25763	0.00504689	0.0265723	fdxr.S	-1.26356	0.00504689	0.0265723	fdxr.S
Xelaev18008854m.g	-1.00521	0.00498764	0.0263414	ctbp1.S	-1.21562	0.00498764	0.0263414	ctbp1.S	-1.38681	0.00498764	0.0263414	ctbp1.S

## Sheet:  Sheet2 G4 sp KD
Gene Symbol	GATA4_lfc	p_value	padj	Gene Name
Xelaev18027136m.g	-5.93594	0.00251818	0.015423	LOC101733686.L
Xelaev18020316m.g	-5.43954	0.00683723	0.0334542	adra2b.S
Xelaev18016242m.g	-4.35453	1.25211e-06	2.93104e-05	gja3.S
Xelaev18043295m.g	-4.11885	0.00334843	0.0192375	LOC100488256.L
Xelaev18009718m.g	-3.79062	0.00463595	0.0248777	NA
Xelaev18000159m.g	-3.77809	1.64876e-06	3.67258e-05	NA
Xelaev18023595m.g	-3.69659	2.41692e-06	5.09273e-05	mettl11b.L
Xelaev18043533m.g	-3.64474	0.00648784	0.0321453	NA
Xelaev18038406m.g	-3.61237	2.06305e-06	4.44746e-05	NA
Xelaev18039786m.g	-3.59627	5.92324e-05	0.00075184	NA
Xelaev18046507m.g	-3.41892	3.58867e-06	7.09579e-05	g6pc-like.1.S
Xelaev18043990m.g	-3.40763	0.00323636	0.018744	NA
Xelaev18022029m.g	-3.39543	5.0949e-12	5.97885e-10	ifitm10-like.L
Xelaev18025611m.g	-3.39395	0.00623833	0.031223	olfml2b-like.S
Xelaev18047238m.g	-3.37493	0.000164418	0.00173639	neurod1.S
Xelaev18025162m.g	-3.2612	5.57654e-05	0.000719092	tie1.S
Xelaev18043136m.g	-3.24748	0.00958931	0.0433341	NA
Xelaev18022166m.g	-3.19435	2.10779e-11	1.9918e-09	NA
Xelaev18028408m.g	-3.09489	0.00010697	0.0012214	NA
Xelaev18002241m.g	-3.08692	2.12961e-06	4.57815e-05	NA
Xelaev18041373m.g	-3.07545	1.91141e-06	4.16723e-05	NA
Xelaev18038317m.g	-3.07231	4.84625e-11	4.15859e-09	egfl7.L
Xelaev18043025m.g	-2.97936	0.00360133	0.0203303	NA
Xelaev18028996m.g	-2.97681	0.000112105	0.00127025	myct1.S
Xelaev18039571m.g	-2.96699	0.00188454	0.0122428	serpina10.L
Xelaev18028887m.g	-2.93566	0.0102051	0.0453322	vsx1.S
Xelaev18038318m.g	-2.88127	2.22162e-08	9.36242e-07	NA
Xelaev18000651m.g	-2.87497	0.00494608	0.0261802	NA
Xelaev18041539m.g	-2.80179	1.14704e-07	3.8325e-06	egfl7.S
Xelaev18009385m.g	-2.79955	0.00730963	0.0352068	qrfpr.S
Xelaev18032924m.g	-2.7914	4.38089e-08	1.65592e-06	NA
Xelaev18042440m.g	-2.7493	0.00734449	0.0353412	Xetrov90020888m.S
Xelaev18014385m.g	-2.74468	0.00022522	0.00224724	NA
Xelaev18016733m.g	-2.70436	0.00138735	0.00962152	NA
Xelaev18003492m.g	-2.67938	2.23712e-05	0.000335688	NA
Xelaev18047822m.g	-2.62681	1.25565e-13	2.1854e-11	LOC100488701.S
Xelaev18027952m.g	-2.59978	0.00239429	0.0147872	LOC100494033.L
Xelaev18013977m.g	-2.56138	1.54454e-18	6.42986e-16	LOC100498652.L
Xelaev18017743m.g	-2.5315	0.00757256	0.0361451	NA
Xelaev18036887m.g	-2.53055	0.00056002	0.00468804	hhex.S
Xelaev18032981m.g	-2.48203	0.00522126	0.0273223	asb4.S
Xelaev18032549m.g	-2.48154	2.01404e-08	8.61728e-07	NA
Xelaev18030303m.g	-2.47174	5.19821e-08	1.92471e-06	emilin1.S
Xelaev18007785m.g	-2.45193	4.16957e-15	9.04561e-13	cdk2ap1.L
Xelaev18008778m.g	-2.4312	0.00230438	0.0143383	NA
Xelaev18028045m.g	-2.40007	0.00773018	0.0367041	atp6v1c2.L
Xelaev18028941m.g	-2.39408	0.00157838	0.0106444	NA
Xelaev18042282m.g	-2.38502	9.33335e-05	0.0010891	spry3.S
Xelaev18042320m.g	-2.37404	1.19421e-06	2.82339e-05	NA
Xelaev18002358m.g	-2.33277	0.00142294	0.00979772	NA
Xelaev18001298m.g	-2.33084	5.17865e-05	0.00067456	prodh2.1
Xelaev18043896m.g	-2.32649	8.73511e-05	0.00103062	LOC101731373.L
Xelaev18007023m.g	-2.32387	0.00104865	0.00772573	pck2.L
Xelaev18030808m.g	-2.32296	0.000768925	0.00601358	cacnb2-like.L
Xelaev18012860m.g	-2.31151	3.61281e-25	3.97486e-22	nup88.L
Xelaev18000226m.g	-2.29092	0.0105284	0.0464068	NA
Xelaev18021296m.g	-2.27752	0.00220462	0.0138659	pah.S
Xelaev18007325m.g	-2.25027	0.00050096	0.00429279	nfatc4.L
Xelaev18043178m.g	-2.24632	0.00108431	0.00793428	NA
Xelaev18047029m.g	-2.24438	2.71253e-08	1.11027e-06	slc23a3-like.S
Xelaev18006587m.g	-2.23942	1.62498e-16	4.59259e-14	f2rl3.L
Xelaev18018408m.g	-2.23169	0.0042855	0.0233497	NA
Xelaev18037655m.g	-2.22501	5.70714e-31	7.6441e-28	Xetrov90018982m.S
Xelaev18023297m.g	-2.22365	4.92942e-12	5.81822e-10	alg14-like.L
Xelaev18035748m.g	-2.20569	0.00215695	0.0136245	tnfrsf9.L
Xelaev18046336m.g	-2.17108	0.000326896	0.00304793	sox18.S
Xelaev18003713m.g	-2.17032	3.51549e-05	0.000488256	NA
Xelaev18011708m.g	-2.169	0.0057283	0.0292114	LOC100145149.L
Xelaev18009031m.g	-2.15736	0.000428658	0.00376969	corin-like.S
Xelaev18045856m.g	-2.14002	0.00773346	0.036714	NA
Xelaev18038448m.g	-2.12999	0.0103459	0.0457861	NA
Xelaev18006766m.g	-2.11774	0.000222743	0.00223022	ift74.L
Xelaev18042546m.g	-2.10312	7.24723e-05	0.000883841	tgfb1.S
Xelaev18009965m.g	-2.08756	0.000169598	0.00178194	tmod1-like.S
Xelaev18046305m.g	-2.07579	1.19323e-06	2.82324e-05	NA
Xelaev18003717m.g	-2.07454	0.010607	0.0466468	hhipl1.1
Xelaev18013286m.g	-2.06829	0.000846502	0.0065047	acvrl1.L
Xelaev18005862m.g	-2.06521	0.00684235	0.0334715	ccni.L
Xelaev18044047m.g	-2.06461	0.00189442	0.0122888	NA
Xelaev18003325m.g	-2.04987	2.53244e-06	5.29989e-05	NA
Xelaev18028242m.g	-2.03416	0.00115764	0.00832843	sox7.L
Xelaev18011076m.g	-2.03073	0.00146816	0.0100417	LOC100485773.S
Xelaev18029624m.g	-2.02579	6.46816e-08	2.32778e-06	pcyt1a.S
Xelaev18018275m.g	-2.02427	0.000228762	0.00227624	NA
Xelaev18003545m.g	-2.02377	0.000733947	0.00580785	LOC100488634.1
Xelaev18000685m.g	-2.01935	2.68531e-07	8.07061e-06	mttp.2.1
Xelaev18029339m.g	-2.01075	0.0013336	0.00932856	NA
Xelaev18023775m.g	-2.00611	0.00953164	0.0431063	NA
Xelaev18040515m.g	-2.00372	1.06982e-06	2.58688e-05	Xetrov90022265m.L
Xelaev18027806m.g	-2.00032	4.08663e-05	0.000554105	LOC100145345.L
Xelaev18017411m.g	-1.99737	1.95792e-08	8.43575e-07	NA
Xelaev18043921m.g	-1.99638	0.00879663	0.0406037	NA
Xelaev18038343m.g	-1.99405	0.00844696	0.0393137	LOC100487399.L
Xelaev18023031m.g	-1.9889	0.00294803	0.0174346	LOC100493579-like.L
Xelaev18031229m.g	-1.9664	6.32025e-19	2.78145e-16	Xetrov90016332m.L
Xelaev18008021m.g	-1.95721	1.03406e-11	1.07619e-09	pja2-like.L
Xelaev18022296m.g	-1.93562	4.97576e-05	0.000652546	rin1.L
Xelaev18008363m.g	-1.93415	5.59038e-05	0.000720272	slc1a3.L
Xelaev18023044m.g	-1.93102	0.00198718	0.0127695	tie1.L
Xelaev18019818m.g	-1.92475	0.000598105	0.00494372	syn3.S
Xelaev18004721m.g	-1.91308	1.25332e-14	2.45922e-12	afg3l1p.1
Xelaev18029916m.g	-1.90712	0.00660456	0.032564	Xetrov90014929m.S
Xelaev18015685m.g	-1.90066	0.00108795	0.00795524	NA
Xelaev18001826m.g	-1.89417	6.31869e-17	1.98626e-14	NA
Xelaev18036265m.g	-1.89028	0.00621086	0.0311109	LOC101732300.L
Xelaev18028757m.g	-1.88963	0.00972015	0.0437393	NA
Xelaev18043588m.g	-1.87084	0.00572433	0.0292057	eef1a2.L
Xelaev18012793m.g	-1.87076	1.33102e-07	4.3528e-06	NA
Xelaev18006532m.g	-1.86734	0.002355	0.0145913	grhpr.2.L
Xelaev18041273m.g	-1.86243	3.6595e-09	1.98758e-07	vrk1.S
Xelaev18015947m.g	-1.86078	3.20742e-05	0.000453039	LOC100485722.S
Xelaev18033235m.g	-1.85288	0.000389109	0.00349742	egfr.S
Xelaev18045477m.g	-1.84823	0.000911101	0.00691996	NA
Xelaev18005498m.g	-1.84802	0.00616529	0.0309278	lrba.L
Xelaev18016190m.g	-1.83916	7.33107e-07	1.89279e-05	ubl3.S
Xelaev18039334m.g	-1.83064	0.0108825	0.0476202	LOC101733629.L
Xelaev18039969m.g	-1.81884	3.22615e-06	6.52558e-05	plekhd1-like.L
Xelaev18028829m.g	-1.81807	6.84189e-05	0.000844693	lamp5.S
Xelaev18019578m.g	-1.80791	6.44e-12	7.26706e-10	NA
Xelaev18004343m.g	-1.8028	0.000789262	0.00613652	NA
Xelaev18042767m.g	-1.78944	0.000890928	0.00679018	Xetrov90022265m.S
Xelaev18006768m.g	-1.78912	0.000813618	0.00628335	tek.L
Xelaev18041685m.g	-1.76659	3.62378e-05	0.000500601	NA
Xelaev18043064m.g	-1.76228	0.00312536	0.0182521	abca5.L
Xelaev18035279m.g	-1.7484	3.21872e-12	4.03072e-10	fli1.L
Xelaev18023341m.g	-1.74675	0.00398074	0.0220598	NA
Xelaev18009608m.g	-1.74534	3.10463e-06	6.31712e-05	polr2b.S
Xelaev18039745m.g	-1.74279	2.53564e-05	0.000372143	adssl1.L
Xelaev18031357m.g	-1.716	0.0002035	0.00207035	NA
Xelaev18003878m.g	-1.70932	0.00408385	0.0225138	esam.1
Xelaev18034341m.g	-1.69141	9.40812e-07	2.32047e-05	NA
Xelaev18017805m.g	-1.68888	0.000375884	0.00340135	sema3e.L
Xelaev18003886m.g	-1.68754	0.00183319	0.0119697	NA
Xelaev18029901m.g	-1.68666	0.00716231	0.034654	c2orf82-like.S
Xelaev18022863m.g	-1.68229	0.00105199	0.00774285	exoc3l1.L
Xelaev18032063m.g	-1.67961	5.46278e-07	1.4827e-05	ttpa.L
Xelaev18033114m.g	-1.66999	2.1145e-16	5.86841e-14	NA
Xelaev18027807m.g	-1.66178	0.00059411	0.00491994	proc.L
Xelaev18035561m.g	-1.65993	0.00316519	0.0184323	LOC100498550-like.L
Xelaev18010968m.g	-1.65068	0.00241647	0.0149033	ndufs4-like.S
Xelaev18043917m.g	-1.64967	0.00549053	0.0283794	NA
Xelaev18047752m.g	-1.64887	0.00469132	0.0251209	Xetrov90023207m.S
Xelaev18047609m.g	-1.6379	4.56157e-08	1.72e-06	NA
Xelaev18044032m.g	-1.63742	0.00458705	0.0246784	fdxr.L
Xelaev18019946m.g	-1.63652	3.42548e-08	1.35637e-06	LOC101733888.S
Xelaev18028444m.g	-1.62552	0.000811676	0.00627372	NA
Xelaev18028378m.g	-1.61569	0.00351156	0.0199449	scara3-like.L
Xelaev18002578m.g	-1.61484	2.80821e-10	2.04032e-08	NA
Xelaev18018500m.g	-1.6131	0.00261741	0.0158662	gpr124.L
Xelaev18035100m.g	-1.60839	0.000121066	0.00135326	unc93b1.L
Xelaev18020111m.g	-1.59353	0.0106338	0.0467176	NA
Xelaev18018758m.g	-1.57902	3.09539e-13	4.7609e-11	NA
Xelaev18016013m.g	-1.57733	0.00335195	0.0192506	nfe2.S
Xelaev18040752m.g	-1.57399	0.000524092	0.00443549	NA
Xelaev18046933m.g	-1.57084	0.00801625	0.0378002	NA
Xelaev18045680m.g	-1.56955	0.00838245	0.0391079	mmp25.L
Xelaev18027105m.g	-1.56583	0.0047635	0.0254015	myb.L
Xelaev18007474m.g	-1.56338	0.00546351	0.0282777	mvk.L
Xelaev18023101m.g	-1.55816	4.93135e-05	0.000647867	NA
Xelaev18023240m.g	-1.55594	5.48851e-07	1.48837e-05	NA
Xelaev18046885m.g	-1.55185	0.00843021	0.0392713	Xetrov90013174m.S
Xelaev18046055m.g	-1.55028	0.00145109	0.00994046	ppp1r9b.S
Xelaev18001501m.g	-1.54427	2.38291e-05	0.000354285	NA
Xelaev18039216m.g	-1.54396	0.000612982	0.00503556	vwa7.L
Xelaev18038120m.g	-1.54006	7.04483e-06	0.000126692	NA
Xelaev18038138m.g	-1.53534	0.00754368	0.0360463	NA
Xelaev18012424m.g	-1.52806	0.00779269	0.0369382	atg3.L
Xelaev18002859m.g	-1.528	1.43118e-05	0.00023023	NA
Xelaev18009406m.g	-1.52446	0.003726	0.0208924	cxxc4.S
Xelaev18010293m.g	-1.5242	0.00354535	0.0201027	nfatc4.S
Xelaev18010523m.g	-1.52035	0.000703268	0.00561994	pi4ka.S
Xelaev18028407m.g	-1.51985	0.00130594	0.00916839	NA
Xelaev18029114m.g	-1.51422	1.15146e-05	0.000191017	LOC100497692-like.S
Xelaev18009373m.g	-1.51212	1.39081e-06	3.1998e-05	NA
Xelaev18031057m.g	-1.50859	2.35578e-19	1.13394e-16	ngly1-like.L
Xelaev18005843m.g	-1.50542	2.96715e-08	1.19798e-06	slc4a4.L
Xelaev18043741m.g	-1.50065	0.00115129	0.00830323	NA
Xelaev18030564m.g	-1.49902	0.000447508	0.00391646	myl3.L
Xelaev18021535m.g	-1.48924	2.32971e-09	1.34651e-07	matr3.S
Xelaev18022167m.g	-1.48811	0.00515684	0.0270449	NA
Xelaev18030181m.g	-1.48661	0.00819473	0.0384183	tfap2b.S
Xelaev18019227m.g	-1.48076	0.00247459	0.0151988	NA
Xelaev18036706m.g	-1.47751	2.63046e-05	0.000383321	ptpn6.S
Xelaev18037332m.g	-1.47512	0.00945625	0.0428416	fli1.S
Xelaev18025854m.g	-1.47412	0.00875729	0.0404585	NA
Xelaev18023514m.g	-1.47221	0.00114772	0.00828608	ttc26.L
Xelaev18038016m.g	-1.45881	0.000587673	0.0048758	etv2.S
Xelaev18003164m.g	-1.45601	0.00024082	0.00237626	LOC100496088.1
Xelaev18013100m.g	-1.45182	2.2228e-06	4.74864e-05	LOC100485374-like.L
Xelaev18008720m.g	-1.45159	0.00580959	0.0295526	NA
Xelaev18017002m.g	-1.44111	0.00309928	0.0181361	NA
Xelaev18009757m.g	-1.4402	2.1943e-20	1.2518e-17	NA
Xelaev18043836m.g	-1.43414	0.00209355	0.0133087	g6pc-like.1.L
Xelaev18005153m.g	-1.43066	0.00253101	0.0154734	qdpr.L
Xelaev18045308m.g	-1.43065	1.53607e-06	3.4616e-05	NA
Xelaev18017623m.g	-1.4255	1.37118e-06	3.15937e-05	NA
Xelaev18043503m.g	-1.42093	0.00345742	0.0197141	pck1.L
Xelaev18046341m.g	-1.42059	0.00286416	0.0170444	znf512b.S
Xelaev18003643m.g	-1.41885	0.0001117	0.00126648	rnf180.1
Xelaev18019070m.g	-1.4139	1.9382e-05	0.000298541	LOC100170436.L
Xelaev18020188m.g	-1.40875	0.00172904	0.0114253	Xetrov90009388m.S
Xelaev18031277m.g	-1.39828	0.0092187	0.0420915	elmo2-like.L
Xelaev18046934m.g	-1.3968	8.37609e-05	0.000997811	LOC101731525.S
Xelaev18031040m.g	-1.38563	0.000665394	0.00537303	znf385d.L
Xelaev18015458m.g	-1.38561	0.00217669	0.0137239	Xetrov90005767m.S
Xelaev18001926m.g	-1.38475	3.64196e-07	1.0527e-05	ca7.1
Xelaev18032339m.g	-1.37891	0.0105613	0.0465253	fam83a.L
Xelaev18025885m.g	-1.37747	0.00814223	0.0382503	chst13.S
Xelaev18042997m.g	-1.37406	4.81219e-06	9.11152e-05	LOC100497042.S
Xelaev18012869m.g	-1.37328	0.00141775	0.00977695	impg2.L
Xelaev18025473m.g	-1.36586	0.00012291	0.0013689	s1pr1.S
Xelaev18042456m.g	-1.3575	4.47923e-05	0.000597347	NA
Xelaev18005103m.g	-1.35472	1.82527e-05	0.000283842	NA
Xelaev18046167m.g	-1.3471	0.000610514	0.00502337	NA
Xelaev18026429m.g	-1.34355	9.44431e-05	0.00110038	cul9.L
Xelaev18015966m.g	-1.33089	1.12966e-07	3.79502e-06	NA
Xelaev18039764m.g	-1.32792	7.65076e-08	2.70907e-06	NA
Xelaev18045488m.g	-1.32234	0.0001028	0.00118078	Xetrov90023243m.L
Xelaev18019521m.g	-1.32176	0.0102723	0.0455233	lrch4.L
Xelaev18010676m.g	-1.3216	5.45194e-08	1.99943e-06	ptpn11.S
Xelaev18046655m.g	-1.31635	0.00130174	0.00914301	sla2.S
Xelaev18015911m.g	-1.30968	0.00927062	0.0422596	nab2.S
Xelaev18032657m.g	-1.30745	0.00684846	0.0334793	NA
Xelaev18020190m.g	-1.3064	0.00142265	0.00979772	slc39a14.S
Xelaev18009020m.g	-1.30544	0.00391323	0.0217798	bend4-like.S
Xelaev18024147m.g	-1.30072	0.00338698	0.0194119	LOC101732318-like.L
Xelaev18017768m.g	-1.2952	0.000412783	0.00366039	srpk3.L
Xelaev18006221m.g	-1.29366	0.00355436	0.0201493	reep6.L
Xelaev18037664m.g	-1.2936	1.62088e-05	0.000256197	LOC100135243.S
Xelaev18041881m.g	-1.29265	0.0100422	0.0447959	LOC101731873.S
Xelaev18037402m.g	-1.29224	0.00110735	0.00806071	il10ra.S
Xelaev18013239m.g	-1.28697	2.41803e-05	0.000358125	NA
Xelaev18017207m.g	-1.28534	0.000145691	0.00157039	prelid2.L
Xelaev18046605m.g	-1.2829	0.0020419	0.0130477	mafb.S
Xelaev18012446m.g	-1.27705	0.0101361	0.0451166	NA
Xelaev18047280m.g	-1.27334	0.00281796	0.0168204	NA
Xelaev18021114m.g	-1.27113	0.00294015	0.0173991	NA
Xelaev18042967m.g	-1.27005	0.00543654	0.0281902	Xetrov90027949m.S
Xelaev18025913m.g	-1.26492	0.00124196	0.00881153	NA
Xelaev18026311m.g	-1.26058	0.00026937	0.00261046	Xetrov90012957m.L
Xelaev18017257m.g	-1.25768	8.19647e-06	0.000143222	dpysl3.L
Xelaev18038949m.g	-1.25474	0.00288867	0.0171461	spry3.L
Xelaev18013481m.g	-1.25286	0.00496008	0.0262453	NA
Xelaev18013381m.g	-1.24603	4.39052e-05	0.000588319	pan2-like.L
Xelaev18022326m.g	-1.24477	2.53944e-07	7.66961e-06	rbm14.L
Xelaev18015394m.g	-1.24424	0.000281018	0.00270448	spns2.S
Xelaev18023367m.g	-1.23841	0.00270374	0.0162806	NA
Xelaev18044806m.g	-1.23771	0.00113584	0.00822539	pcnt-like.1.L
Xelaev18046325m.g	-1.23749	6.92149e-08	2.47646e-06	myt1.S
Xelaev18030308m.g	-1.23666	0.00510947	0.0268421	NA
Xelaev18013159m.g	-1.23214	0.000304236	0.00287318	NA
Xelaev18016932m.g	-1.23022	0.0098179	0.0440697	LOC100493636-like.L
Xelaev18021778m.g	-1.22972	1.87278e-11	1.81424e-09	NA
Xelaev18033084m.g	-1.22878	0.000573144	0.00477832	hibadh.S
Xelaev18039527m.g	-1.22128	3.13104e-08	1.2592e-06	tdp1.L
Xelaev18020544m.g	-1.22015	0.000553333	0.00464215	LOC100489191.S
Xelaev18041340m.g	-1.21906	0.0107818	0.0472667	gpr65.S
Xelaev18028982m.g	-1.21302	0.00113371	0.00821186	rasgrp3.S
Xelaev18010723m.g	-1.20873	0.00033399	0.00309403	NA
Xelaev18044406m.g	-1.20649	0.000673811	0.0054269	NA
Xelaev18047040m.g	-1.2061	2.82691e-05	0.000407497	wnt10a.S
Xelaev18014441m.g	-1.20566	9.37451e-09	4.44294e-07	naa50.S
Xelaev18044305m.g	-1.19615	1.43979e-05	0.000231494	NA
Xelaev18047768m.g	-1.19545	0.00416602	0.0228564	sox8.S
Xelaev18012187m.g	-1.18868	4.92954e-05	0.000647867	tmem167b.L
Xelaev18036352m.g	-1.18865	0.00291464	0.0172703	LOC100216088.L
Xelaev18010961m.g	-1.18698	1.0544e-05	0.0001774	esm1.S
Xelaev18027881m.g	-1.18493	0.00883233	0.0407197	LOC100490761.L
Xelaev18018897m.g	-1.18451	0.00497308	0.0263006	LOC100489110.L
Xelaev18038100m.g	-1.18219	5.71298e-07	1.53305e-05	NA
Xelaev18038865m.g	-1.18046	7.5896e-06	0.000134448	rnf128.L
Xelaev18016113m.g	-1.16764	1.3606e-05	0.000220256	rcbtb1.S
Xelaev18005688m.g	-1.16616	0.00112401	0.00815856	prdm5.L
Xelaev18040186m.g	-1.16564	0.00241576	0.0149018	LOC100490776.L
Xelaev18013240m.g	-1.16302	4.41689e-06	8.48297e-05	Xetrov90006124m.L
Xelaev18045489m.g	-1.1623	0.00207122	0.0131994	slc5a11-like.L
Xelaev18039581m.g	-1.16027	0.00212219	0.0134547	clmn-like.L
Xelaev18042902m.g	-1.16026	0.00609804	0.0306905	NA
Xelaev18014735m.g	-1.1578	0.00265198	0.0160335	LOC100495198.S
Xelaev18003374m.g	-1.15728	1.31568e-06	3.04515e-05	fam173a.1
Xelaev18042205m.g	-1.15718	6.23293e-07	1.64675e-05	NA
Xelaev18037937m.g	-1.15384	0.00734711	0.0353427	NA
Xelaev18045497m.g	-1.15344	0.000120242	0.00134599	LOC101733051.L
Xelaev18030576m.g	-1.15312	0.00428179	0.0233336	wnt9a.L
Xelaev18037513m.g	-1.15168	0.0023063	0.0143473	LOC100485840.S
Xelaev18044074m.g	-1.1478	0.00214873	0.0135838	LOC100127579.L
Xelaev18007796m.g	-1.14705	0.00476507	0.0254054	ccdc62.L
Xelaev18008065m.g	-1.14557	7.93501e-06	0.000139365	ttc37.L
Xelaev18045855m.g	-1.14471	7.1598e-07	1.85193e-05	Xetrov90025924m.S
Xelaev18005812m.g	-1.14323	2.22849e-05	0.000334882	NA
Xelaev18006112m.g	-1.14192	0.00561595	0.0288274	fsd1.L
Xelaev18031184m.g	-1.13932	0.000138134	0.0015042	NA
Xelaev18017426m.g	-1.13872	0.000340321	0.00313421	mon2.L
Xelaev18037493m.g	-1.13659	9.77946e-06	0.000166353	LOC101733463-like.S
Xelaev18035904m.g	-1.13196	0.000697264	0.0055821	LOC100495131-like.L
Xelaev18013918m.g	-1.1273	1.68578e-06	3.74152e-05	LOC100490116.L
Xelaev18013601m.g	-1.1272	1.77725e-06	3.9107e-05	csad.L
Xelaev18033517m.g	-1.12639	0.0084239	0.0392597	NA
Xelaev18017865m.g	-1.12538	2.63552e-05	0.000383876	ankrd16-like.L
Xelaev18036503m.g	-1.12474	4.96961e-09	2.5601e-07	scn1b.L
Xelaev18038080m.g	-1.12427	0.000595044	0.00492534	Xetrov90026843m.S
Xelaev18041766m.g	-1.12267	0.00644536	0.0320065	LOC101734687.S
Xelaev18035439m.g	-1.12261	0.000358593	0.00327216	NA
Xelaev18019131m.g	-1.12214	2.44375e-13	3.86095e-11	LOC100135382.L
Xelaev18034702m.g	-1.1202	0.000251167	0.00246258	NA
Xelaev18015919m.g	-1.11959	5.9722e-06	0.000109512	shmt2.S
Xelaev18008303m.g	-1.11845	0.000301646	0.00285483	mocs2-like.L
Xelaev18043195m.g	-1.11689	0.000784465	0.00610721	NA
Xelaev18019318m.g	-1.1148	0.000387263	0.00348706	chd3.L
Xelaev18013641m.g	-1.1119	0.000522293	0.00442512	NA
Xelaev18009755m.g	-1.10927	8.83255e-08	3.07476e-06	apc2.S
Xelaev18005721m.g	-1.10688	0.0052712	0.0275275	nfkb1.L
Xelaev18014071m.g	-1.10657	0.00199322	0.0127977	LOC100496869.L
Xelaev18017672m.g	-1.10365	4.93167e-05	0.000647867	asb15.L
Xelaev18020056m.g	-1.09749	0.00501304	0.0264483	pdgfrb.S
Xelaev18013320m.g	-1.0959	3.24821e-15	7.30396e-13	NA
Xelaev18024887m.g	-1.0945	6.90733e-05	0.000851149	afg3l1p.S
Xelaev18015785m.g	-1.08946	0.000525407	0.00444489	kiaa0226l.S
Xelaev18010167m.g	-1.08756	0.00141352	0.00975687	fbp1.S
Xelaev18032103m.g	-1.08531	8.46751e-08	2.9642e-06	orc5.L
Xelaev18026343m.g	-1.08443	0.00106893	0.00784038	mrpl33.L
Xelaev18023167m.g	-1.08397	0.0010286	0.00762077	eps15.L
Xelaev18041375m.g	-1.08255	5.84637e-18	2.27979e-15	dlst.S
Xelaev18028107m.g	-1.08072	0.00748347	0.0358317	c2orf43.L
Xelaev18009245m.g	-1.07413	0.00125102	0.00886154	ednra.S
Xelaev18023819m.g	-1.07301	8.32684e-06	0.000145171	fam212a.L
Xelaev18014595m.g	-1.07255	0.00611334	0.0307474	NA
Xelaev18010218m.g	-1.06826	0.000147286	0.00158204	pck2.S
Xelaev18040192m.g	-1.06823	1.63612e-07	5.24441e-06	LOC101733690-like.L
Xelaev18009168m.g	-1.06455	0.00464735	0.0249245	nek1.S
Xelaev18028539m.g	-1.06288	6.34581e-05	0.000797914	slc35b2.S
Xelaev18010358m.g	-1.0598	7.03741e-09	3.44118e-07	zmat5.S
Xelaev18041346m.g	-1.05923	1.84524e-07	5.81232e-06	NA
Xelaev18011013m.g	-1.05799	0.00445552	0.0241187	gdnf.S
Xelaev18031408m.g	-1.05746	1.0553e-07	3.5843e-06	fastkd3.L
Xelaev18015865m.g	-1.05711	1.61595e-06	3.60992e-05	pa2g4.S
Xelaev18040312m.g	-1.05501	0.00352942	0.0200308	NA
Xelaev18019023m.g	-1.05344	0.000527734	0.00445774	slc44a2.L
Xelaev18047272m.g	-1.05217	1.31785e-07	4.32352e-06	cops8.S
Xelaev18010223m.g	-1.05082	0.000215203	0.00216864	twsg2.S
Xelaev18044178m.g	-1.04931	0.000303083	0.00286404	LOC100490556.L
Xelaev18017496m.g	-1.04686	0.000136775	0.00149151	LOC100485908.L
Xelaev18031131m.g	-1.04531	0.00425451	0.0232384	dnajc13.L
Xelaev18043077m.g	-1.04248	0.00271662	0.0163453	NA
Xelaev18041608m.g	-1.03912	2.05723e-06	4.43802e-05	ttf1-like.S
Xelaev18038093m.g	-1.03755	8.337e-06	0.000145184	NA
Xelaev18012061m.g	-1.03646	0.000112188	0.00127025	fabp3.L
Xelaev18024799m.g	-1.03186	6.60908e-05	0.000821296	hsf4.S
Xelaev18044726m.g	-1.02848	0.00504671	0.0265723	NA
Xelaev18031797m.g	-1.02751	8.04712e-07	2.03832e-05	tmx3.L
Xelaev18030034m.g	-1.02728	1.15733e-05	0.000191784	Xetrov90015077m.S
Xelaev18041682m.g	-1.02707	0.000782351	0.00609537	ccdc22.S
Xelaev18027317m.g	-1.02315	0.000172473	0.0018066	snap91.L
Xelaev18038157m.g	-1.02101	0.00698733	0.0340157	LOC100488699-like.L
Xelaev18031586m.g	-1.01866	0.00161572	0.0108464	tubb2b.L
Xelaev18025375m.g	-1.01801	4.24819e-05	0.000573739	NA
Xelaev18030348m.g	-1.01509	0.00123255	0.00876092	NA
Xelaev18012239m.g	-1.01137	0.0111076	0.0484058	elf3.L
Xelaev18005063m.g	-1.00871	0.00569863	0.0291324	grk4.L
Xelaev18005891m.g	-1.00868	0.00672022	0.0329927	gsr.L
Xelaev18012169m.g	-1.00429	0.000245736	0.00241807	NA

## Sheet: Sheet3 G5 sp KD
Gene Symbol	GATA5_lfc	p_value	padj	Gene Name
Xelaev18013178m.g	-4.42945	0.00599706	0.0303608	LOC100488759.L
Xelaev18041898m.g	-3.93156	0.00224933	0.0140807	Xetrov90020062m.S
Xelaev18037487m.g	-3.87193	4.80538e-15	1.02093e-12	grik5-like.1.S
Xelaev18022657m.g	-3.70479	2.46856e-05	0.000363859	NA
Xelaev18003951m.g	-3.37544	9.79619e-05	0.00113154	NA
Xelaev18004072m.g	-3.12491	0.000710689	0.00566895	NA
Xelaev18038200m.g	-3.06534	0.00312008	0.0182453	LOC100495930.L
Xelaev18015748m.g	-3.05907	0.00140475	0.00970937	pcdh8.S
Xelaev18046522m.g	-2.94821	0.0034425	0.0196424	slc12a5.S
Xelaev18028347m.g	-2.91097	0.0032995	0.0190167	eg435916.1.L
Xelaev18037921m.g	-2.90658	1.14186e-08	5.28964e-07	lrrc4b.S
Xelaev18010596m.g	-2.84493	0.00123062	0.00875532	Xetrov90020467m.S
Xelaev18018592m.g	-2.80976	6.62048e-07	1.73497e-05	npy4r.L
Xelaev18047268m.g	-2.79128	0.00772822	0.0367004	NA
Xelaev18034151m.g	-2.74931	1.1023e-06	2.64261e-05	NA
Xelaev18032709m.g	-2.6997	5.55821e-11	4.71698e-09	LOC100486548.S
Xelaev18006878m.g	-2.69922	0.00152402	0.0103571	NA
Xelaev18006492m.g	-2.65028	0.000308791	0.00290639	tmod1-like.L
Xelaev18044789m.g	-2.64797	0.000103021	0.00118288	dusp19.L
Xelaev18031457m.g	-2.61348	0.000610989	0.00502593	fbxl7.L
Xelaev18022146m.g	-2.57191	3.40991e-07	9.9381e-06	LOC100490607-like.L
Xelaev18005346m.g	-2.51293	3.5911e-12	4.38998e-10	NA
Xelaev18021648m.g	-2.49825	0.000161788	0.00171626	NA
Xelaev18036758m.g	-2.447	0.00279731	0.0167328	acta2.S
Xelaev18018430m.g	-2.44592	0.00103279	0.0076444	slc51b-like.L
Xelaev18034101m.g	-2.44204	2.14927e-05	0.000325358	gpt2.S
Xelaev18031206m.g	-2.36981	2.17959e-06	4.67254e-05	LOC100492056.L
Xelaev18002947m.g	-2.34659	0.0026385	0.0159719	NA
Xelaev18037453m.g	-2.34301	8.94565e-18	3.36073e-15	ncam1.S
Xelaev18008614m.g	-2.3411	0.000123032	0.00136976	LOC100496040-like.L
Xelaev18026055m.g	-2.31998	5.38497e-09	2.75564e-07	pak7.L
Xelaev18012745m.g	-2.31584	0.00719865	0.034797	NA
Xelaev18003384m.g	-2.31442	0.0063287	0.0315677	LOC100496186.1
Xelaev18044790m.g	-2.31125	0.00368151	0.0206882	NA
Xelaev18038091m.g	-2.30166	9.31026e-15	1.87322e-12	plxna3.L
Xelaev18046589m.g	-2.29033	0.000330527	0.00307155	NA
Xelaev18016893m.g	-2.28047	0.000420832	0.0037139	NA
Xelaev18001149m.g	-2.2788	4.43296e-05	0.000592202	LOC101731059.1
Xelaev18043016m.g	-2.27004	2.32315e-07	7.114e-06	mtx3-like.S
Xelaev18030041m.g	-2.2652	8.13373e-12	8.79185e-10	pxdn.S
Xelaev18031480m.g	-2.25494	0.000400516	0.00357943	NA
Xelaev18015236m.g	-2.21782	0.00202921	0.0129854	kcnq4.S
Xelaev18038571m.g	-2.20983	1.66369e-06	3.70315e-05	tmem35.L
Xelaev18032710m.g	-2.19569	9.6639e-17	2.91869e-14	NA
Xelaev18045087m.g	-2.16932	7.45553e-06	0.000132914	LOC100485964-like.L
Xelaev18045771m.g	-2.14293	0.000931068	0.00704383	NA
Xelaev18028826m.g	-2.13633	0.000366706	0.00333335	LOC100488442.S
Xelaev18014298m.g	-2.11739	9.55313e-07	2.34124e-05	c21orf62.S
Xelaev18016751m.g	-2.11157	0.00294467	0.0174181	NA
Xelaev18024886m.g	-2.1105	4.51218e-07	1.26481e-05	dbndd1.S
Xelaev18010667m.g	-2.09826	3.00214e-09	1.66338e-07	myl2.S
Xelaev18013443m.g	-2.07872	0.00688109	0.0335937	kif5a.L
Xelaev18004237m.g	-2.07588	0.00051941	0.0044104	NA
Xelaev18009196m.g	-2.06648	0.000164212	0.001736	Xetrov90000859m.S
Xelaev18032275m.g	-2.04693	5.26385e-05	0.000683963	dpys.L
Xelaev18040006m.g	-2.04514	0.002678	0.0161698	NA
Xelaev18028439m.g	-2.02153	0.000206526	0.00209647	LOC100496819.L
Xelaev18033516m.g	-2.0201	0.00988797	0.0442939	scgn.S
Xelaev18036824m.g	-2.01704	0.00115144	0.00830323	NA
Xelaev18035552m.g	-1.99675	1.6832e-05	0.000264825	ncam1.L
Xelaev18037374m.g	-1.9918	0.000222762	0.00223022	NA
Xelaev18005737m.g	-1.98696	0.0055356	0.0285262	LOC101731618.L
Xelaev18038205m.g	-1.97953	0.00262694	0.0159114	NA
Xelaev18020335m.g	-1.97873	0.000344853	0.00316932	slc23a2.S
Xelaev18024917m.g	-1.9735	0.00482307	0.0256348	has3.S
Xelaev18006623m.g	-1.97297	0.00780718	0.0369792	LOC101731059.L
Xelaev18000346m.g	-1.96983	0.0102324	0.0454076	NA
Xelaev18026395m.g	-1.94307	0.00589767	0.0299364	NA
Xelaev18013904m.g	-1.94274	0.000520685	0.00441758	folh1-like.L
Xelaev18030590m.g	-1.9411	3.08582e-07	9.10553e-06	gjc2.L
Xelaev18025787m.g	-1.92801	0.000144829	0.00156273	vprbp-like.S
Xelaev18034370m.g	-1.92531	2.37375e-05	0.000353436	acta2.L
Xelaev18010095m.g	-1.91769	2.42736e-07	7.37837e-06	NA
Xelaev18005736m.g	-1.91413	2.0407e-05	0.00031261	NA
Xelaev18041015m.g	-1.89039	0.00388613	0.02166	NA
Xelaev18028556m.g	-1.87008	0.000573287	0.00477832	NA
Xelaev18006960m.g	-1.85869	0.000241147	0.00237873	znf367.L
Xelaev18002357m.g	-1.85379	0.000566494	0.00473451	NA
Xelaev18022429m.g	-1.84448	0.000787959	0.00612822	NA
Xelaev18030365m.g	-1.8411	1.72933e-06	3.82713e-05	NA
Xelaev18026939m.g	-1.84085	0.000307199	0.00289583	NA
Xelaev18039120m.g	-1.83639	1.84952e-05	0.000287178	NA
Xelaev18017631m.g	-1.82663	0.00103128	0.0076369	NA
Xelaev18039551m.g	-1.82527	0.00191239	0.0123793	lgmn.L
Xelaev18021502m.g	-1.81843	0.000149049	0.00159764	Xetrov90007520m.S
Xelaev18015167m.g	-1.8015	0.00514525	0.0270071	ptpru.S
Xelaev18030307m.g	-1.79523	0.000327239	0.00304913	NA
Xelaev18012874m.g	-1.79289	3.56387e-11	3.17308e-09	gpm6b-like.L
Xelaev18034829m.g	-1.79075	1.06144e-05	0.000178226	NA
Xelaev18011219m.g	-1.78771	0.00980599	0.0440291	NA
Xelaev18042412m.g	-1.78402	9.04484e-16	2.30277e-13	NA
Xelaev18041453m.g	-1.78235	2.86294e-05	0.000411168	NA
Xelaev18042974m.g	-1.77987	0.00221366	0.0139068	Xetrov90027705m.S
Xelaev18037261m.g	-1.77596	2.22511e-05	0.000334537	clstn3.S
Xelaev18015126m.g	-1.77474	3.50098e-06	6.95367e-05	rpa2.S
Xelaev18008692m.g	-1.7727	0.000790587	0.00614245	NA
Xelaev18035548m.g	-1.77216	0.000350459	0.0032084	LOC100493063.L
Xelaev18029525m.g	-1.77103	3.79496e-07	1.08751e-05	LOC100493255.S
Xelaev18001011m.g	-1.7668	0.000335115	0.00309708	plod3.1
Xelaev18020637m.g	-1.7664	8.61672e-07	2.15635e-05	myo5a-like.S
Xelaev18002067m.g	-1.75606	0.00409973	0.0225811	NA
Xelaev18023457m.g	-1.75565	0.00216605	0.0136698	NA
Xelaev18020442m.g	-1.75492	0.000708787	0.0056567	cilp.S
Xelaev18022635m.g	-1.75184	1.23986e-06	2.90679e-05	has3.L
Xelaev18016736m.g	-1.74377	0.000233196	0.00231141	NA
Xelaev18022958m.g	-1.73382	0.00865833	0.0400794	rpe65.L
Xelaev18003950m.g	-1.73235	0.00013905	0.00151256	NA
Xelaev18033273m.g	-1.73089	5.81633e-05	0.000741323	mlh1.S
Xelaev18015142m.g	-1.72962	0.00145253	0.00994809	ago1.S
Xelaev18015606m.g	-1.72527	1.27558e-07	4.21174e-06	LOC100498149.S
Xelaev18007506m.g	-1.71837	0.00702972	0.0341735	cryba4.L
Xelaev18025651m.g	-1.71681	2.77816e-07	8.29302e-06	syngr1.S
Xelaev18041896m.g	-1.71196	0.000106866	0.00122066	NA
Xelaev18007563m.g	-1.71052	1.11039e-07	3.73853e-06	NA
Xelaev18040950m.g	-1.70965	3.46207e-08	1.36734e-06	pklr.L
Xelaev18044001m.g	-1.70932	1.46219e-07	4.73155e-06	ndrg4.L
Xelaev18000697m.g	-1.70404	0.000338602	0.00312117	NA
Xelaev18018307m.g	-1.70313	0.00228943	0.0142568	adamtsl5.L
Xelaev18045613m.g	-1.69345	0.000435843	0.00382306	NA
Xelaev18006818m.g	-1.68729	2.19572e-05	0.000330765	kiaa2026.L
Xelaev18036696m.g	-1.68432	1.04941e-05	0.000176753	aicda.S
Xelaev18016491m.g	-1.68145	0.000521981	0.00442492	pde2a.S
Xelaev18039251m.g	-1.67883	0.000652868	0.0052927	NA
Xelaev18013690m.g	-1.67857	1.57819e-15	3.82817e-13	Xetrov90006631m.L
Xelaev18004077m.g	-1.67016	0.00170397	0.0112912	NA
Xelaev18026940m.g	-1.66695	0.00221252	0.0139043	NA
Xelaev18015145m.g	-1.65934	0.0106283	0.0467176	c1orf216.S
Xelaev18041553m.g	-1.65788	0.000394148	0.00353174	NA
Xelaev18024766m.g	-1.65355	0.00295227	0.0174497	NA
Xelaev18022527m.g	-1.64369	0.00324893	0.018799	Xetrov90011359m.L
Xelaev18045953m.g	-1.64065	6.2714e-06	0.000114385	tbkbp1-like.S
Xelaev18031478m.g	-1.6352	0.000666022	0.00537669	NA
Xelaev18041744m.g	-1.63061	0.00085521	0.00656179	NA
Xelaev18003187m.g	-1.6306	0.00132637	0.00928643	NA
Xelaev18037397m.g	-1.62734	0.000215719	0.00217314	fxyd2.S
Xelaev18032449m.g	-1.62543	0.00544918	0.0282225	NA
Xelaev18038941m.g	-1.62468	2.44421e-06	5.13267e-05	NA
Xelaev18038975m.g	-1.6246	0.00180816	0.0118547	lrch2.L
Xelaev18032593m.g	-1.61952	0.00147991	0.0101087	NA
Xelaev18038544m.g	-1.61753	0.00034788	0.00319252	rab33a.L
Xelaev18009880m.g	-1.61573	0.00258308	0.0157044	mpv17l2.S
Xelaev18040597m.g	-1.61287	1.40294e-06	3.22048e-05	LOC101732738.L
Xelaev18044471m.g	-1.60852	2.08083e-12	2.69336e-10	glb1.L
Xelaev18018929m.g	-1.60619	0.00609499	0.0306801	NA
Xelaev18012806m.g	-1.6029	0.00544595	0.02822	NA
Xelaev18038601m.g	-1.59835	0.0015476	0.0104854	NA
Xelaev18045852m.g	-1.59439	0.00376823	0.0210909	ptrf.S
Xelaev18010518m.g	-1.59072	9.54075e-07	2.34114e-05	gsc2.S
Xelaev18034538m.g	-1.58624	1.08497e-05	0.000181453	chst15.L
Xelaev18009313m.g	-1.58496	0.00111647	0.0081156	intu.S
Xelaev18041894m.g	-1.58121	0.000120799	0.00135125	NA
Xelaev18042207m.g	-1.57983	2.45947e-06	5.15769e-05	lonrf3.S
Xelaev18032743m.g	-1.57189	0.00110508	0.008048	naca.S
Xelaev18029162m.g	-1.57188	0.00252986	0.0154701	LOC100493055.S
Xelaev18038678m.g	-1.56658	9.88077e-05	0.00114045	LOC100495123.L
Xelaev18035105m.g	-1.5638	0.00616926	0.0309427	NA
Xelaev18002771m.g	-1.56194	0.000433934	0.0038074	NA
Xelaev18042804m.g	-1.56133	8.44453e-05	0.00100441	mllt11.S
Xelaev18015319m.g	-1.55868	1.54303e-06	3.46951e-05	hspb1.S
Xelaev18010571m.g	-1.55573	0.00974772	0.0438441	ulk1.S
Xelaev18044327m.g	-1.5531	9.14688e-05	0.00107303	LOC101735213.L
Xelaev18015277m.g	-1.55196	0.00647666	0.0321133	NA
Xelaev18003069m.g	-1.55087	0.000112595	0.00127335	NA
Xelaev18000418m.g	-1.5496	0.00118244	0.00846926	NA
Xelaev18032343m.g	-1.54549	0.0062749	0.031347	klhl38-like.L
Xelaev18030271m.g	-1.5453	0.00745805	0.0357369	Xetrov90026476m.S
Xelaev18010189m.g	-1.54482	0.00953492	0.0431077	s1pr3.S
Xelaev18038108m.g	-1.54334	1.81113e-09	1.06274e-07	porcn.L
Xelaev18001176m.g	-1.54098	4.43214e-07	1.24691e-05	NA
Xelaev18000325m.g	-1.54097	0.0107625	0.0471891	NA
Xelaev18014835m.g	-1.53696	1.63829e-10	1.26807e-08	mdm4.S
Xelaev18004284m.g	-1.53313	0.0025939	0.0157547	NA
Xelaev18004562m.g	-1.52581	1.54465e-10	1.1986e-08	NA
Xelaev18008407m.g	-1.52571	9.7797e-16	2.46945e-13	znf532.L
Xelaev18014052m.g	-1.52545	0.000373808	0.00338692	NA
Xelaev18028544m.g	-1.52367	0.00112044	0.00813682	Xetrov90003757m.S
Xelaev18029544m.g	-1.52059	2.56245e-05	0.000374651	NA
Xelaev18024877m.g	-1.52009	0.00304529	0.0178896	NA
Xelaev18003284m.g	-1.51777	0.00016981	0.00178356	NA
Xelaev18034208m.g	-1.51126	0.000207997	0.00210706	itprip.L
Xelaev18045394m.g	-1.50646	4.57457e-05	0.000608744	nog2.L
Xelaev18022913m.g	-1.50643	0.000110978	0.00125876	dnajb4.L
Xelaev18001355m.g	-1.50526	2.14358e-05	0.000324656	NA
Xelaev18005853m.g	-1.49383	0.00662914	0.0326622	NA
Xelaev18017376m.g	-1.49333	0.000349022	0.00319999	NA
Xelaev18004178m.g	-1.49053	4.89947e-09	2.53243e-07	lrrc4b.1
Xelaev18000854m.g	-1.48961	0.000811963	0.00627372	NA
Xelaev18006477m.g	-1.48383	8.34888e-09	3.99372e-07	c19orf60-like.L
Xelaev18037267m.g	-1.48067	6.1283e-07	1.62779e-05	snx19.S
Xelaev18027335m.g	-1.47973	0.000162089	0.00171823	NA
Xelaev18035471m.g	-1.47818	0.000116118	0.00130599	NA
Xelaev18029264m.g	-1.46654	0.000436508	0.0038278	fyn-like.S
Xelaev18044457m.g	-1.46507	1.38139e-05	0.000222684	zranb3-like.1.L
Xelaev18014361m.g	-1.46397	2.35277e-08	9.86115e-07	zbtb21.S
Xelaev18022222m.g	-1.44942	9.60678e-05	0.00111468	NA
Xelaev18036485m.g	-1.44871	0.00832774	0.038888	Xetrov90019643m.L
Xelaev18000171m.g	-1.44415	0.00884233	0.0407597	NA
Xelaev18018341m.g	-1.44305	1.72653e-06	3.82368e-05	arnt2.L
Xelaev18020625m.g	-1.44217	5.79752e-05	0.000739844	dmxl2.S
Xelaev18028490m.g	-1.43831	1.47744e-07	4.77087e-06	Xetrov90013347m.S
Xelaev18027047m.g	-1.436	3.67233e-12	4.43646e-10	NA
Xelaev18041219m.g	-1.43461	0.000208929	0.00211538	socs4.S
Xelaev18038664m.g	-1.43416	0.00996592	0.0445265	nlgn3.L
Xelaev18029955m.g	-1.43403	0.000361988	0.00329728	LOC101733336.S
Xelaev18001321m.g	-1.43116	8.41053e-05	0.00100114	NA
Xelaev18021616m.g	-1.43066	0.0105849	0.0465959	pin1.S
Xelaev18011798m.g	-1.42328	4.71661e-05	0.000624678	fzd9.L
Xelaev18041404m.g	-1.42251	0.0027484	0.0164883	NA
Xelaev18000196m.g	-1.41967	3.69035e-06	7.27351e-05	LOC100496433.1
Xelaev18013048m.g	-1.41734	0.000828304	0.00638237	LOC100496564.L
Xelaev18012611m.g	-1.4159	8.17667e-10	5.32538e-08	sync.L
Xelaev18030924m.g	-1.41418	7.45506e-07	1.91544e-05	sostdc1.L
Xelaev18032240m.g	-1.41403	0.00983074	0.0440952	gdf6.L
Xelaev18043679m.g	-1.41381	0.00399169	0.0221006	Xelaev18043679m
Xelaev18028871m.g	-1.41143	9.17689e-05	0.00107574	atl2-like.S
Xelaev18024141m.g	-1.40639	0.000538984	0.00453784	Xetrov90012894m.L
Xelaev18032963m.g	-1.40503	3.60304e-06	7.11965e-05	grina.S
Xelaev18000503m.g	-1.403	6.97239e-12	7.8106e-10	NA
Xelaev18024663m.g	-1.40113	1.00509e-06	2.45154e-05	NA
Xelaev18027475m.g	-1.40068	0.00293671	0.017391	LOC101732807.L
Xelaev18024617m.g	-1.39626	0.00923012	0.0421187	NA
Xelaev18046909m.g	-1.39405	1.67256e-08	7.38178e-07	NA
Xelaev18041895m.g	-1.39296	0.00312893	0.0182625	NA
Xelaev18012358m.g	-1.39252	3.76123e-21	2.51888e-18	fam212b.L
Xelaev18024857m.g	-1.3915	0.00425626	0.0232397	NA
Xelaev18030364m.g	-1.39135	2.20281e-07	6.78597e-06	NA
Xelaev18015340m.g	-1.38988	3.57059e-08	1.40122e-06	NA
Xelaev18010481m.g	-1.38974	0.0007477	0.0058985	pisd-like.1.S
Xelaev18010022m.g	-1.38832	0.000134734	0.00147395	abca1.S
Xelaev18033322m.g	-1.38627	3.87426e-08	1.51268e-06	NA
Xelaev18021090m.g	-1.38616	2.91166e-07	8.63309e-06	c7orf60.S
Xelaev18019510m.g	-1.38337	1.14561e-10	9.11932e-09	rnf167.L
Xelaev18030067m.g	-1.37569	1.02244e-09	6.48093e-08	kidins220.S
Xelaev18047166m.g	-1.37444	0.000807023	0.00624338	NA
Xelaev18028421m.g	-1.3733	0.0101851	0.045263	NA
Xelaev18027407m.g	-1.37328	0.00174066	0.0114947	LOC100493255.L
Xelaev18017952m.g	-1.37121	4.55787e-06	8.70488e-05	Xetrov90008497m.L
Xelaev18010275m.g	-1.36817	0.00970672	0.0437108	Xetrov90002543m.S
Xelaev18040146m.g	-1.36714	9.505e-07	2.33502e-05	thbs1.L
Xelaev18032579m.g	-1.36315	3.40739e-06	6.80286e-05	NA
Xelaev18034103m.g	-1.36172	0.000985262	0.00735628	NA
Xelaev18027918m.g	-1.36144	0.000355732	0.00325087	LOC100498622.L
Xelaev18032577m.g	-1.36077	1.41636e-05	0.000228204	NA
Xelaev18010857m.g	-1.36021	0.00103933	0.00767807	zfyve16.S
Xelaev18024771m.g	-1.35735	0.000219899	0.00220587	Xetrov90013754m.S
Xelaev18025713m.g	-1.35343	0.00232783	0.0144497	gga1.S
Xelaev18025589m.g	-1.35024	3.79091e-06	7.45264e-05	rgs2.S
Xelaev18037890m.g	-1.34593	0.00249527	0.0153035	cacng6.S
Xelaev18005741m.g	-1.34516	0.00460826	0.0247666	adh1b.L
Xelaev18021895m.g	-1.34457	3.90342e-08	1.52213e-06	NA
Xelaev18045853m.g	-1.34397	0.00318117	0.0184973	NA
Xelaev18034438m.g	-1.34377	2.44133e-05	0.000360881	NA
Xelaev18028454m.g	-1.34349	0.00144234	0.00989594	NA
Xelaev18004566m.g	-1.34241	0.00497717	0.0263177	NA
Xelaev18020543m.g	-1.33938	2.44827e-08	1.01921e-06	man2a2.S
Xelaev18041431m.g	-1.33599	5.17413e-05	0.000674266	LOC101731931.S
Xelaev18028005m.g	-1.33532	3.46073e-15	7.66988e-13	pxdn.L
Xelaev18032680m.g	-1.33506	0.0031689	0.0184417	NA
Xelaev18039220m.g	-1.32942	8.82986e-11	7.17712e-09	cchcr1.L
Xelaev18047258m.g	-1.32901	7.99941e-09	3.85047e-07	dip2a.S
Xelaev18031834m.g	-1.32743	2.23528e-05	0.000335575	NA
Xelaev18042667m.g	-1.32454	0.00272261	0.0163782	thbs1.S
Xelaev18012175m.g	-1.32452	1.52089e-05	0.000242508	ipo9.L
Xelaev18006862m.g	-1.32094	0.00155181	0.0105066	NA
Xelaev18002068m.g	-1.32092	0.000585254	0.00485932	NA
Xelaev18047222m.g	-1.31598	7.70373e-07	1.96295e-05	plekha3.S
Xelaev18047754m.g	-1.31541	3.64621e-05	0.000503248	prpsap2.S
Xelaev18007471m.g	-1.315	0.00108281	0.00792518	ube3b.L
Xelaev18012880m.g	-1.31367	0.00143723	0.00986964	egfl6.L
Xelaev18010590m.g	-1.31328	5.66254e-10	3.8423e-08	bri3bp.S
Xelaev18001492m.g	-1.30871	0.000778372	0.00607513	NA
Xelaev18008650m.g	-1.30823	0.00289131	0.0171585	NA
Xelaev18042469m.g	-1.307	0.00820167	0.038441	ddah2.S
Xelaev18028543m.g	-1.30442	1.62118e-06	3.61899e-05	NA
Xelaev18021852m.g	-1.3035	1.22565e-05	0.000201804	NA
Xelaev18029144m.g	-1.30264	3.82333e-05	0.00052185	LOC779465.S
Xelaev18008116m.g	-1.3023	7.81807e-06	0.000137625	msh3.L
Xelaev18021025m.g	-1.29923	3.38026e-05	0.000473328	qrich1.2.S
Xelaev18030966m.g	-1.29843	0.00030489	0.00287759	bzw2.L
Xelaev18013292m.g	-1.29796	0.000167582	0.00176437	Xetrov90006178m.L
Xelaev18002941m.g	-1.29791	1.67882e-10	1.29294e-08	NA
Xelaev18020026m.g	-1.2949	2.75302e-07	8.23394e-06	rnf130.S
Xelaev18039889m.g	-1.29312	1.26882e-05	0.000207911	NA
Xelaev18006054m.g	-1.2923	5.18131e-11	4.43376e-09	NA
Xelaev18011237m.g	-1.29226	1.58502e-08	7.07654e-07	fstl1.L
Xelaev18033190m.g	-1.29077	0.000730954	0.00579161	dnajc13.S
Xelaev18036408m.g	-1.29053	9.50217e-05	0.00110462	pax7.L
Xelaev18019970m.g	-1.28921	2.63437e-06	5.47601e-05	LOC100487469.S
Xelaev18014347m.g	-1.28919	1.95569e-07	6.11643e-06	sh3bgr.S
Xelaev18020140m.g	-1.28532	0.00045123	0.00393673	adam9.S
Xelaev18008382m.g	-1.28489	0.00524406	0.0274229	adamts12.L
Xelaev18008917m.g	-1.28229	0.00252764	0.0154651	wfs1.S
Xelaev18013133m.g	-1.28177	2.70282e-05	0.00039201	rap2a.L
Xelaev18040783m.g	-1.28149	5.40139e-10	3.68948e-08	ppox.L
Xelaev18043999m.g	-1.28023	0.000119953	0.00134391	mmp24.L
Xelaev18010174m.g	-1.27899	0.00605351	0.0305562	znf367.S
Xelaev18045090m.g	-1.27877	0.000176409	0.00184032	nprl3.L
Xelaev18028238m.g	-1.27842	4.221e-06	8.18841e-05	NA
Xelaev18029255m.g	-1.27737	0.00709141	0.0343974	hdac2.S
Xelaev18002453m.g	-1.27237	0.0107496	0.0471527	NA
Xelaev18007856m.g	-1.27231	0.000112173	0.00127025	sh2b3.L
Xelaev18032849m.g	-1.27178	0.00248113	0.0152289	wdr37.S
Xelaev18037394m.g	-1.26887	0.00446041	0.0241405	cep164-like.S
Xelaev18043320m.g	-1.2667	0.00348407	0.0198356	map3k14.L
Xelaev18041704m.g	-1.26597	0.0021815	0.013743	Xetrov90019767m.S
Xelaev18043405m.g	-1.26306	1.3018e-07	4.27995e-06	pkig-like.L
Xelaev18015502m.g	-1.26124	2.23886e-07	6.89015e-06	nck2.S
Xelaev18013138m.g	-1.26118	0.000588929	0.00488359	uggt2.L
Xelaev18014547m.g	-1.26092	0.00173508	0.0114603	Xetrov90004527m.S
Xelaev18045671m.g	-1.26025	0.00457172	0.0246175	pkmyt1.L
Xelaev18043690m.g	-1.25752	9.74394e-05	0.00112677	NA
Xelaev18037569m.g	-1.25642	0.000672285	0.00541732	LOC100145446.S
Xelaev18003522m.g	-1.25484	0.0104372	0.046104	tcf21.1
Xelaev18044900m.g	-1.25274	4.62934e-06	8.79774e-05	abi2.L
Xelaev18027276m.g	-1.25227	0.0110748	0.0482969	LOC100145118.L
Xelaev18005016m.g	-1.25125	1.42569e-13	2.45362e-11	spon2.L
Xelaev18046558m.g	-1.24788	0.00438245	0.0237854	NA
Xelaev18015837m.g	-1.24705	0.00115201	0.00830448	tuba4a.S
Xelaev18034414m.g	-1.24494	5.77772e-08	2.10835e-06	NA
Xelaev18035894m.g	-1.24462	7.40378e-05	0.000900083	ccdc106-like.L
Xelaev18014855m.g	-1.24461	8.97462e-06	0.00015454	Xetrov90004977m.S
Xelaev18046556m.g	-1.24448	0.00106732	0.00783275	elmo1.S
Xelaev18043724m.g	-1.24433	0.010425	0.0460631	baiap2.L
Xelaev18024217m.g	-1.24375	0.00421279	0.0230623	LOC100145144.S
Xelaev18020187m.g	-1.24291	0.0066808	0.0328453	pdlim2.S
Xelaev18019915m.g	-1.24117	2.56718e-10	1.88297e-08	NA
Xelaev18003482m.g	-1.23542	3.09742e-08	1.24731e-06	NA
Xelaev18019851m.g	-1.23213	0.000528028	0.00445778	NA
Xelaev18027942m.g	-1.23065	0.000115534	0.00130085	slco2a1.L
Xelaev18028390m.g	-1.23033	0.00970634	0.0437108	esco2.L
Xelaev18006095m.g	-1.22976	0.00751184	0.035922	pip5k1c.L
Xelaev18021109m.g	-1.22887	0.00204971	0.0130867	cntn1.S
Xelaev18005321m.g	-1.22688	0.00503818	0.0265424	mtmr7-like.L
Xelaev18018489m.g	-1.22603	0.000373423	0.00338443	blm.L
Xelaev18045035m.g	-1.22403	0.0100952	0.0449801	NA
Xelaev18017046m.g	-1.22393	0.00798116	0.0376578	Xetrov90007415m.L
Xelaev18004231m.g	-1.22385	1.64687e-08	7.28928e-07	LOC100485411.1
Xelaev18022487m.g	-1.22125	3.32168e-07	9.74549e-06	mbtps1.L
Xelaev18033437m.g	-1.21771	4.68435e-10	3.25747e-08	NA
Xelaev18029007m.g	-1.21767	0.000485411	0.00418048	shprh.S
Xelaev18020978m.g	-1.21684	0.000100234	0.00115389	srpk3.S
Xelaev18032504m.g	-1.21615	0.000629382	0.0051429	NA
Xelaev18023868m.g	-1.21529	3.72829e-05	0.000511142	glyctk.L
Xelaev18002609m.g	-1.21389	1.23683e-08	5.66417e-07	NA
Xelaev18026513m.g	-1.21229	0.00359378	0.0202989	ehbp1-like.L
Xelaev18015519m.g	-1.2109	0.00279419	0.0167206	gpr45.S
Xelaev18045242m.g	-1.21002	0.00151671	0.0103188	ints1.L
Xelaev18000900m.g	-1.20692	0.00979995	0.0440148	trappc1.1
Xelaev18042920m.g	-1.20363	0.000732441	0.00580041	NA
Xelaev18013714m.g	-1.20238	0.000112319	0.00127069	rfc3.L
Xelaev18045305m.g	-1.20049	3.71843e-09	2.00965e-07	NA
Xelaev18020457m.g	-1.19732	4.80968e-05	0.000633734	cers3.S
Xelaev18013134m.g	-1.19708	7.6708e-12	8.40948e-10	mbnl2.L
Xelaev18043207m.g	-1.1958	0.000234228	0.00231939	pcgf2.L
Xelaev18024600m.g	-1.19426	0.00110667	0.00805767	dennd5a.S
Xelaev18025040m.g	-1.19375	0.00593784	0.0301105	ddah1.S
Xelaev18023856m.g	-1.19258	0.000195986	0.0020065	NA
Xelaev18005792m.g	-1.19182	0.00123891	0.00879602	NA
Xelaev18003710m.g	-1.1881	0.0107967	0.0473051	mogs.1
Xelaev18033461m.g	-1.18476	0.00214633	0.0135742	NA
Xelaev18043720m.g	-1.18453	9.31395e-08	3.22027e-06	NA
Xelaev18009824m.g	-1.1831	3.2934e-08	1.31762e-06	march2.S
Xelaev18026419m.g	-1.18257	0.00261246	0.0158424	vegfa.L
Xelaev18017515m.g	-1.18202	0.00831416	0.0388364	hmga2.1.L
Xelaev18015658m.g	-1.17927	2.73276e-06	5.64624e-05	rap2a.S
Xelaev18040897m.g	-1.17897	0.00134406	0.0093868	NA
Xelaev18027832m.g	-1.17801	0.00261236	0.0158424	kif1a.L
Xelaev18006031m.g	-1.17735	0.00669185	0.0328839	ptprs.L
Xelaev18008853m.g	-1.1764	5.59293e-07	1.50872e-05	spon2.S
Xelaev18016192m.g	-1.17586	0.00167519	0.0111436	Xetrov90006708m.S
Xelaev18038790m.g	-1.17575	4.45488e-07	1.25102e-05	col4a5-like.L
Xelaev18046345m.g	-1.17487	0.000265875	0.00258377	tpd52l2.S
Xelaev18026884m.g	-1.17246	0.00140948	0.00973768	arid4b.L
Xelaev18040537m.g	-1.17028	1.09238e-05	0.000182593	nes.L
Xelaev18015650m.g	-1.16878	0.00122667	0.00873124	LOC100144990.S
Xelaev18038992m.g	-1.1682	0.000407972	0.00363194	LOC100496456-like.L
Xelaev18016129m.g	-1.16655	4.74182e-05	0.0006264	wdfy2.S
Xelaev18000065m.g	-1.16059	9.93508e-05	0.00114629	mcam-like.1
Xelaev18003658m.g	-1.16042	0.00188951	0.0122673	NA
Xelaev18037092m.g	-1.15778	0.00221966	0.013935	fam149b1-like.S
Xelaev18034104m.g	-1.15701	9.4895e-05	0.00110415	LOC100489386-like.S
Xelaev18044028m.g	-1.15562	6.40896e-07	1.69036e-05	Xetrov90025505m.L
Xelaev18026416m.g	-1.15336	0.00217877	0.0137314	NA
Xelaev18043630m.g	-1.15329	0.000591509	0.00489971	Xetrov90028073m.L
Xelaev18036405m.g	-1.1516	0.00255204	0.0155679	Xetrov90029215m.L
Xelaev18014310m.g	-1.15078	2.41129e-07	7.35467e-06	NA
Xelaev18014016m.g	-1.14946	9.26429e-05	0.00108392	NA
Xelaev18011118m.g	-1.14777	1.15362e-06	2.75064e-05	pias2.S
Xelaev18006712m.g	-1.14721	1.96194e-08	8.44127e-07	ccdc171.L
Xelaev18001235m.g	-1.14704	8.56748e-11	7.03813e-09	dcaf10.1
Xelaev18032632m.g	-1.1465	0.000528494	0.00446049	NA
Xelaev18011200m.g	-1.14638	0.00119668	0.00855334	NA
Xelaev18006714m.g	-1.14628	0.00477785	0.0254604	bnc2.L
Xelaev18033559m.g	-1.14443	0.00186336	0.0121256	rttn.S
Xelaev18002930m.g	-1.14328	7.8255e-08	2.75511e-06	frs3.1
Xelaev18009589m.g	-1.14266	2.06153e-08	8.78387e-07	LOC100498069.S
Xelaev18047721m.g	-1.14151	1.71733e-10	1.31602e-08	LOC100493268.S
Xelaev18017374m.g	-1.13907	0.000192101	0.00197328	ccdc53.L
Xelaev18001399m.g	-1.13675	0.0043053	0.023441	NA
Xelaev18037946m.g	-1.13619	1.66432e-10	1.28499e-08	fbxo42.S
Xelaev18024512m.g	-1.13523	3.73379e-05	0.000511668	NA
Xelaev18009149m.g	-1.13481	0.000461218	0.00401024	asb5.S
Xelaev18021459m.g	-1.13389	0.0029894	0.0176386	NA
Xelaev18045414m.g	-1.13364	0.00414025	0.022744	nme3.L
Xelaev18022658m.g	-1.13236	9.45642e-06	0.000161483	cdh13.L
Xelaev18002399m.g	-1.13022	2.2931e-06	4.87517e-05	psmc3ip.1
Xelaev18024644m.g	-1.12912	0.000170296	0.00178744	rps13.S
Xelaev18047401m.g	-1.12839	0.000353799	0.00323609	Xetrov90023828m.S
Xelaev18012820m.g	-1.12826	5.50796e-07	1.49233e-05	nxpe3-like.L
Xelaev18047799m.g	-1.12633	2.8499e-05	0.000409869	NA
Xelaev18002461m.g	-1.12554	3.54687e-05	0.000491417	agk.1
Xelaev18011284m.g	-1.12334	0.000529412	0.00446579	NA
Xelaev18045027m.g	-1.12245	4.50612e-10	3.14062e-08	gls.L
Xelaev18009472m.g	-1.12163	0.00198668	0.012769	NA
Xelaev18023752m.g	-1.12072	2.66995e-05	0.000388157	NA
Xelaev18041504m.g	-1.1198	0.00272849	0.0164008	slc2a6.S
Xelaev18035297m.g	-1.11802	0.000419235	0.00370587	ei24.L
Xelaev18038311m.g	-1.11763	5.51046e-05	0.000711463	snapc4.L
Xelaev18002363m.g	-1.11759	0.000686507	0.00551174	NA
Xelaev18022287m.g	-1.11695	1.26036e-05	0.000206634	dpp3.L
Xelaev18030313m.g	-1.11671	2.19594e-13	3.50508e-11	NA
Xelaev18042371m.g	-1.11638	9.67397e-06	0.000164832	ckm.S
Xelaev18038789m.g	-1.11568	1.68636e-11	1.65446e-09	col4a6-like.L
Xelaev18018025m.g	-1.115	2.03959e-08	8.70243e-07	LOC100489920-like.L
Xelaev18020037m.g	-1.11452	2.01532e-06	4.36176e-05	LOC101732337.S
Xelaev18011622m.g	-1.11427	0.00228073	0.0142213	NA
Xelaev18027729m.g	-1.11239	0.000219694	0.00220452	paqr9.L
Xelaev18002738m.g	-1.11231	0.0109713	0.0479612	NA
Xelaev18045277m.g	-1.11079	0.00305693	0.0179341	sun1.L
Xelaev18011361m.g	-1.10906	0.00046825	0.0040565	LOC100489930.L
Xelaev18012530m.g	-1.10887	0.00086242	0.0066056	oscp1.L
Xelaev18020842m.g	-1.10832	2.03124e-10	1.5188e-08	NA
Xelaev18030985m.g	-1.10745	0.00881582	0.0406679	hoxa3.L
Xelaev18022034m.g	-1.10537	2.669e-05	0.000388157	fen1.L
Xelaev18038581m.g	-1.10535	0.00410428	0.0225981	cav3.2.L
Xelaev18038116m.g	-1.1045	1.68243e-05	0.000264825	NA
Xelaev18009471m.g	-1.10382	0.0113205	0.0491319	fam13a.S
Xelaev18017953m.g	-1.10201	2.07455e-13	3.36362e-11	NA
Xelaev18033991m.g	-1.10048	0.000948236	0.00713865	klhl38-like.S
Xelaev18030821m.g	-1.10042	5.06799e-08	1.88556e-06	pter.L
Xelaev18010421m.g	-1.09865	0.00989283	0.0443031	asphd2.S
Xelaev18043986m.g	-1.09707	0.00880496	0.04063	e2f1.L
Xelaev18008445m.g	-1.09687	0.00031298	0.00293745	ska1.L
Xelaev18031986m.g	-1.0957	2.5367e-07	7.66884e-06	LOC100145479.L
Xelaev18039153m.g	-1.09554	9.36429e-15	1.87322e-12	agpat1.L
Xelaev18004241m.g	-1.09526	1.04958e-06	2.54593e-05	NA
Xelaev18043742m.g	-1.0952	0.00557036	0.0286622	mafg.L
Xelaev18021332m.g	-1.09445	0.000269569	0.00261143	fam53c-like.S
Xelaev18037146m.g	-1.09438	0.00934092	0.0424795	NA
Xelaev18028269m.g	-1.09261	4.32044e-06	8.34455e-05	cenpo-like.L
Xelaev18031020m.g	-1.09253	6.77874e-09	3.33588e-07	colq-like.L
Xelaev18009335m.g	-1.09162	0.00190985	0.0123676	ccdc109b.S
Xelaev18001382m.g	-1.09152	0.00450741	0.024335	NA
Xelaev18041965m.g	-1.08872	0.000867886	0.00663921	NA
Xelaev18042733m.g	-1.08771	0.00503949	0.0265424	NA
Xelaev18043766m.g	-1.08359	1.80233e-07	5.70631e-06	NA
Xelaev18026664m.g	-1.0824	4.33623e-17	1.42108e-14	cdc42ep3.L
Xelaev18034147m.g	-1.08099	8.19801e-08	2.8764e-06	NA
Xelaev18047744m.g	-1.08096	0.000242535	0.00238936	LOC101733051.S
Xelaev18034229m.g	-1.08023	0.000440541	0.00385877	nrap.L
Xelaev18045571m.g	-1.08021	0.00443331	0.0240174	rai1-like.L
Xelaev18046082m.g	-1.07551	1.11721e-09	6.95287e-08	myl4.S
Xelaev18023178m.g	-1.07394	4.33664e-06	8.36535e-05	orc1.L
Xelaev18011354m.g	-1.0731	0.00865006	0.0400532	NA
Xelaev18019222m.g	-1.07232	0.00630273	0.0314619	LOC101732688.L
Xelaev18017220m.g	-1.07227	0.000156282	0.00166818	pcyox1l.L
Xelaev18012140m.g	-1.07202	0.000168269	0.00176978	NA
Xelaev18017936m.g	-1.071	0.00434204	0.0235993	ppp6r2-like.L
Xelaev18011754m.g	-1.06815	0.00135262	0.0094349	LOC100495088-like.L
Xelaev18031114m.g	-1.06578	9.74933e-06	0.000165932	mturn.L
Xelaev18026627m.g	-1.06574	0.00942043	0.0427402	insm1.L
Xelaev18018470m.g	-1.06165	1.39734e-06	3.21002e-05	glce.L
Xelaev18038117m.g	-1.06146	4.42871e-05	0.00059189	NA
Xelaev18021059m.g	-1.06105	0.00471093	0.0251953	tspan12-like.S
Xelaev18034691m.g	-1.06038	4.38501e-09	2.30914e-07	NA
Xelaev18027433m.g	-1.05761	0.00300402	0.0177013	Xetrov90014665m.L
Xelaev18025516m.g	-1.05752	0.00111039	0.00807824	Xetrov90012236m.S
Xelaev18040880m.g	-1.05662	0.00716361	0.0346549	NA
Xelaev18018619m.g	-1.05553	1.86251e-06	4.07503e-05	NA
Xelaev18038114m.g	-1.05534	0.00299936	0.0176839	NA
Xelaev18020738m.g	-1.05467	0.00238899	0.0147679	cpeb1.S
Xelaev18019169m.g	-1.05283	0.00160736	0.0108054	NA
Xelaev18027351m.g	-1.05195	0.000401366	0.00358494	Xetrov90028858m.L
Xelaev18019090m.g	-1.05128	0.000171355	0.00179733	dhps.L
Xelaev18028776m.g	-1.04904	0.000727592	0.00577098	ston1.S
Xelaev18005478m.g	-1.0467	0.000275241	0.00265886	mnd1.L
Xelaev18040669m.g	-1.04293	7.0961e-07	1.84009e-05	dusp23.L
Xelaev18017648m.g	-1.04189	0.00780325	0.0369712	asz1.L
Xelaev18014188m.g	-1.04171	7.6119e-07	1.94438e-05	timm22.S
Xelaev18004182m.g	-1.04145	5.30127e-05	0.000687914	NA
Xelaev18042079m.g	-1.04106	0.00941444	0.0427193	zc4h2.S
Xelaev18040980m.g	-1.04055	0.00930641	0.0423726	gdi1.S
Xelaev18013799m.g	-1.04045	4.65945e-05	0.000618703	pspc1.L
Xelaev18026913m.g	-1.03866	6.87509e-05	0.000847854	nid1.L
Xelaev18021425m.g	-1.03862	0.000109537	0.00124447	LOC100485859.S
Xelaev18022386m.g	-1.03796	1.38238e-09	8.38299e-08	fto.L
Xelaev18016155m.g	-1.03754	0.00244153	0.0150277	rfxap.S
Xelaev18037353m.g	-1.03689	0.000517085	0.00439551	ei24.S
Xelaev18000053m.g	-1.03554	0.000291339	0.00277863	tmem132a.1
Xelaev18010244m.g	-1.03502	0.00570487	0.0291419	prmt5.S
Xelaev18012483m.g	-1.03467	1.18226e-10	9.36264e-09	mecr.L
Xelaev18021375m.g	-1.03428	8.60445e-07	2.15635e-05	pdlim7.S
Xelaev18039657m.g	-1.03369	0.00257965	0.0156898	wdhd1.L
Xelaev18044605m.g	-1.03366	0.000280929	0.00270446	tanc1-like.L
Xelaev18038484m.g	-1.03326	0.00746057	0.0357435	NA
Xelaev18018677m.g	-1.03253	0.000946536	0.00713005	cdca2-like.L
Xelaev18031916m.g	-1.03195	7.32873e-05	0.000892367	Xetrov90016704m.L
Xelaev18025083m.g	-1.02948	0.00153762	0.0104334	tnni3k.S
Xelaev18038684m.g	-1.02816	2.36733e-07	7.23493e-06	NA
Xelaev18022520m.g	-1.02787	1.11483e-06	2.66848e-05	arl2bp.L
Xelaev18047315m.g	-1.02781	0.000106571	0.0012182	armc8.S
Xelaev18026089m.g	-1.02621	5.08681e-08	1.89028e-06	rtn4.L
Xelaev18045954m.g	-1.02594	1.5346e-12	2.04653e-10	kpnb1.S
Xelaev18023798m.g	-1.0255	0.00667185	0.032817	dag1.L
Xelaev18017478m.g	-1.02331	0.00771368	0.0366596	socs2.L
Xelaev18034799m.g	-1.02196	0.00328025	0.0189478	NA
Xelaev18036414m.g	-1.02044	0.000109189	0.00124305	emc1.L
Xelaev18039474m.g	-1.01887	0.000554299	0.00464773	cipc.L
Xelaev18041536m.g	-1.01826	0.00124277	0.00881324	notch1.S
Xelaev18023830m.g	-1.01808	2.456e-07	7.44681e-06	slc38a3.L
Xelaev18042817m.g	-1.01775	6.14374e-09	3.07268e-07	NA
Xelaev18025889m.g	-1.01731	0.00275323	0.0165076	chchd6-like.S
Xelaev18046824m.g	-1.01694	0.00342808	0.0195856	Xelaev18046824m
Xelaev18027911m.g	-1.01631	0.00050071	0.00429184	pid1-like.L
Xelaev18022260m.g	-1.0156	0.00108947	0.00796432	NA
Xelaev18034760m.g	-1.01541	0.00165779	0.0110588	ankrd1.L
Xelaev18036359m.g	-1.01449	0.000612957	0.00503556	ldlrad2.L
Xelaev18038329m.g	-1.0141	0.000411209	0.00365063	col5a1-like.L
Xelaev18024507m.g	-1.01399	0.00412565	0.0226793	fjx1.S
Xelaev18033865m.g	-1.01318	0.000550633	0.00462201	otud6b.S
Xelaev18005861m.g	-1.01264	0.00192223	0.0124273	sept11.L
Xelaev18012989m.g	-1.01098	0.00878296	0.0405588	eif5b-like.L
Xelaev18039628m.g	-1.00788	1.5556e-06	3.49284e-05	pole2.L
Xelaev18029215m.g	-1.00742	1.56513e-05	0.000248533	NA
Xelaev18027435m.g	-1.00599	4.55974e-05	0.000607294	NA
Xelaev18014483m.g	-1.0056	0.00208906	0.0132856	NA
Xelaev18042046m.g	-1.00413	0.00974065	0.0438187	NA
Xelaev18040040m.g	-1.00342	0.00842803	0.0392671	bmf.L
Xelaev18038102m.g	-1.00333	0.000525652	0.00444503	NA
Xelaev18026645m.g	-1.0031	0.00239891	0.0148128	hnrnpll.L
Xelaev18013027m.g	-1.00284	0.00559963	0.0287664	tubgcp5.L
Xelaev18017679m.g	-1.0027	9.19914e-07	2.27766e-05	pot1.L
Xelaev18024884m.g	-1.00257	0.000581162	0.0048322	LOC100489904-like.S
Xelaev18044511m.g	-1.00171	7.41912e-05	0.00090088	NA
Xelaev18043931m.g	-1.00146	6.56065e-06	0.000119027	ahcy.L
Xelaev18014952m.g	-1.00056	0.00333781	0.0191908	NA
Xelaev18022519m.g	-1.00045	0.000478016	0.00413063	NA

## Sheet:  Sheet4 G6 sp KD
Gene Symbol	GATA6_lfc	p_value	padj	Gene Name
Xelaev18046409m.g	-8.56276	0.000334375	0.00309518	LOC101735197-like.S
Xelaev18027496m.g	-7.06459	0.00747515	0.0358022	LOC100497259.L
Xelaev18018213m.g	-6.94231	0.0018355	0.0119772	gldn.L
Xelaev18017682m.g	-6.18489	0.0092969	0.0423356	NA
Xelaev18012857m.g	-6.18434	0.000520623	0.00441758	scimp.L
Xelaev18022835m.g	-5.98891	0.000661232	0.00534564	NA
Xelaev18006894m.g	-5.42019	0.00342613	0.0195814	cyp1d1.L
Xelaev18039027m.g	-4.94443	3.25183e-16	8.86512e-14	cd40lg.L
Xelaev18035660m.g	-4.73828	0.000228567	0.00227503	NA
Xelaev18022714m.g	-4.38121	0.0105873	0.0465997	LOC100494149.L
Xelaev18022050m.g	-4.21286	0.0025727	0.0156723	LOC101733140.L
Xelaev18038246m.g	-4.04814	0.000722246	0.00574478	NA
Xelaev18035658m.g	-3.65433	0.000231733	0.0023006	LOC100497753.L
Xelaev18002125m.g	-3.64095	0.00357545	0.0202287	Xetrov90014332m.1
Xelaev18038412m.g	-3.58705	2.59961e-17	8.89819e-15	rapgef1.L
Xelaev18036220m.g	-3.53198	0.00207951	0.0132413	NA
Xelaev18014892m.g	-3.38648	0.00106296	0.00780774	LOC496913-like.S
Xelaev18007475m.g	-3.38347	0.000919367	0.00697072	NA
Xelaev18036658m.g	-3.38007	0.00455355	0.0245367	NA
Xelaev18002238m.g	-3.27802	0.0058037	0.0295275	NA
Xelaev18017956m.g	-3.09382	0.0011245	0.00815856	LOC100485321.L
Xelaev18044440m.g	-3.08083	6.84397e-05	0.000844693	inha.L
Xelaev18042722m.g	-3.02603	0.00395271	0.021944	ctss.S
Xelaev18026980m.g	-2.90748	0.00583887	0.0296819	LOC101734415.L
Xelaev18033066m.g	-2.90073	0.00764865	0.0364067	skap2.S
Xelaev18027527m.g	-2.89991	7.64949e-06	0.000135293	gp5.L
Xelaev18020600m.g	-2.89797	0.000801056	0.00620657	LOC101731107.S
Xelaev18044013m.g	-2.73848	9.0636e-06	0.000155898	NA
Xelaev18003023m.g	-2.7239	0.00471626	0.0252151	trex2.1
Xelaev18030342m.g	-2.67632	0.0102383	0.0454271	NA
Xelaev18045678m.g	-2.61631	0.00531048	0.0277081	cox6a2.L
Xelaev18018315m.g	-2.55863	0.00932655	0.0424455	LOC100489191.L
Xelaev18026790m.g	-2.53998	7.50696e-07	1.92716e-05	LOC101732886.L
Xelaev18035076m.g	-2.52094	0.000129124	0.00142267	LOC100498010-like.L
Xelaev18025509m.g	-2.49233	0.00979032	0.0439779	NA
Xelaev18036016m.g	-2.49089	0.00619355	0.0310452	LOC101730899-like.L
Xelaev18031280m.g	-2.45445	7.69419e-05	0.00092625	aoah.L
Xelaev18023376m.g	-2.31504	0.00633513	0.0315844	prdx6-like.L
Xelaev18037185m.g	-2.30131	0.00485796	0.0257978	pgd.S
Xelaev18009517m.g	-2.28441	0.000115169	0.00129807	Xelaev18009517m
Xelaev18035729m.g	-2.28115	0.0042467	0.0232039	aadacl4.L
Xelaev18000477m.g	-2.23209	0.00401464	0.0222037	NA
Xelaev18006888m.g	-2.14091	1.46059e-14	2.83765e-12	gda-like.L
Xelaev18003310m.g	-2.10749	3.50166e-05	0.000487448	NA
Xelaev18006337m.g	-2.08697	1.1149e-31	1.63551e-28	amh.L
Xelaev18038421m.g	-2.02833	7.27218e-08	2.58393e-06	LOC100487355-like.L
Xelaev18030230m.g	-1.97813	0.00574731	0.0292841	pomc.S
Xelaev18018864m.g	-1.93092	5.63299e-05	0.000723575	LOC100491437-like.L
Xelaev18028748m.g	-1.87734	0.000287934	0.00275555	six2.S
Xelaev18041846m.g	-1.8431	1.07267e-05	0.000179787	LOC100487355-like.S
Xelaev18035203m.g	-1.80171	2.12034e-05	0.000321929	LOC100495918.L
Xelaev18028156m.g	-1.77049	0.0055014	0.0284029	rcan2.L
Xelaev18017744m.g	-1.7623	0.00146245	0.0100072	LOC100485000.L
Xelaev18040369m.g	-1.74936	0.00622832	0.0311882	NA
Xelaev18034307m.g	-1.72591	0.00828449	0.0387343	NA
Xelaev18001932m.g	-1.71048	0.00138824	0.00962553	gpi.1
Xelaev18001403m.g	-1.68246	0.00690892	0.0336926	NA
Xelaev18047800m.g	-1.67664	0.00809115	0.0380718	rasd1.S
Xelaev18024562m.g	-1.62535	0.000166455	0.0017561	Xetrov90028339m.S
Xelaev18002025m.g	-1.61485	2.60975e-08	1.07769e-06	NA
Xelaev18001465m.g	-1.6012	0.00145108	0.00994046	NA
Xelaev18034669m.g	-1.58546	5.397e-10	3.68948e-08	mgea5.L
Xelaev18000152m.g	-1.58284	0.00889837	0.0409628	NA
Xelaev18039330m.g	-1.57519	1.73681e-08	7.62166e-07	LOC100486002.L
Xelaev18014134m.g	-1.56559	0.000334048	0.00309403	kal1.S
Xelaev18010509m.g	-1.56394	2.58964e-09	1.45844e-07	LOC100496882-like.S
Xelaev18008751m.g	-1.53811	0.00736549	0.0354096	NA
Xelaev18036731m.g	-1.53642	1.23742e-08	5.66417e-07	NA
Xelaev18015090m.g	-1.53284	0.000298451	0.00283244	gngt2.1.S
Xelaev18021687m.g	-1.52297	0.00274496	0.0164804	NA
Xelaev18034246m.g	-1.52017	2.27514e-08	9.56179e-07	NA
Xelaev18038893m.g	-1.50582	0.00350523	0.0199302	NA
Xelaev18027340m.g	-1.49414	2.16238e-22	1.66536e-19	LOC100496158-like.L
Xelaev18016263m.g	-1.49404	0.000621336	0.00508982	mmp1.S
Xelaev18004306m.g	-1.48194	4.84305e-07	1.33927e-05	NA
Xelaev18007006m.g	-1.46927	0.0108236	0.0473964	tgm1.L
Xelaev18001872m.g	-1.4647	0.0014187	0.00977946	NA
Xelaev18012107m.g	-1.45429	1.20395e-08	5.54393e-07	pigv-like.L
Xelaev18017365m.g	-1.44473	7.52823e-06	0.0001339	NA
Xelaev18008254m.g	-1.44451	0.000929201	0.00703143	NA
Xelaev18025070m.g	-1.4353	2.92259e-10	2.11843e-08	usp33.S
Xelaev18039850m.g	-1.42076	9.01689e-09	4.29991e-07	LOC100496148.L
Xelaev18039671m.g	-1.41736	0.00011266	0.00127361	NA
Xelaev18036112m.g	-1.39639	0.0072711	0.0350647	dhdh-like.1.L
Xelaev18006666m.g	-1.38519	0.0108105	0.0473455	NA
Xelaev18034434m.g	-1.38458	2.23083e-06	4.76251e-05	asah2.L
Xelaev18005629m.g	-1.38086	1.33414e-16	3.87732e-14	LOC101733627.L
Xelaev18030507m.g	-1.37269	6.71346e-05	0.000831918	NA
Xelaev18045273m.g	-1.37131	3.38102e-14	6.23688e-12	LOC100494410.L
Xelaev18004707m.g	-1.36518	9.68887e-06	0.000164995	znf276.1
Xelaev18043442m.g	-1.36332	0.00365089	0.0205536	NA
Xelaev18039515m.g	-1.34102	0.00826114	0.0386661	gpr65.L
Xelaev18041868m.g	-1.3324	0.0046115	0.0247797	LOC100493411.S
Xelaev18001925m.g	-1.31764	0.0062036	0.0310795	cyba.1
Xelaev18043967m.g	-1.30651	5.99185e-23	5.12736e-20	NA
Xelaev18040519m.g	-1.30642	0.00756632	0.0361265	NA
Xelaev18033679m.g	-1.30635	7.00146e-07	1.81807e-05	Xetrov90016749m.S
Xelaev18038938m.g	-1.30105	5.78408e-24	6.14429e-21	gpr174.L
Xelaev18032397m.g	-1.30029	8.46639e-05	0.00100541	NA
Xelaev18042735m.g	-1.2998	0.00724684	0.0349861	Xetrov90024169m.S
Xelaev18037871m.g	-1.29755	0.0110252	0.0481489	LOC100485009.S
Xelaev18020596m.g	-1.29614	0.00356857	0.0201972	slc27a2-like.S
Xelaev18037744m.g	-1.28721	0.00052603	0.00444639	cnfn.1.S
Xelaev18030110m.g	-1.28687	0.0110933	0.0483624	Xetrov90028455m.S
Xelaev18001760m.g	-1.28029	0.00538353	0.0279941	NA
Xelaev18001886m.g	-1.24469	0.00817221	0.0383594	Xetrov90014176m.1
Xelaev18035187m.g	-1.24332	4.65544e-05	0.000618545	LOC100490273.L
Xelaev18010142m.g	-1.24087	2.83023e-07	8.43212e-06	NA
Xelaev18031748m.g	-1.23888	0.00535889	0.0279003	kcng2.L
Xelaev18038862m.g	-1.22545	0.00463901	0.0248884	Xetrov90020501m.L
Xelaev18022750m.g	-1.22305	0.00779549	0.0369401	dpy19l3.L
Xelaev18012658m.g	-1.21852	4.16396e-05	0.000563103	tbx4.L
Xelaev18013092m.g	-1.20474	1.36469e-05	0.000220801	LOC100487141.L
Xelaev18004881m.g	-1.20256	4.3337e-05	0.000582987	lyrm2.L
Xelaev18010393m.g	-1.19912	0.000562624	0.00470727	foxn4.S
Xelaev18028158m.g	-1.1892	4.30956e-07	1.22135e-05	LOC100487005.L
Xelaev18033846m.g	-1.18761	8.78761e-10	5.67529e-08	car1_predicted.S
Xelaev18007981m.g	-1.17893	0.00453691	0.0244641	commd10.L
Xelaev18023934m.g	-1.16906	0.00151539	0.0103167	irak2.L
Xelaev18018203m.g	-1.1637	0.00159936	0.0107647	bcl2l10.L
Xelaev18016122m.g	-1.15395	0.00065756	0.00532233	NA
Xelaev18032968m.g	-1.15379	0.00011412	0.00128823	NA
Xelaev18041803m.g	-1.15152	0.0077199	0.0366741	NA
Xelaev18036439m.g	-1.15125	0.00460772	0.0247666	LOC100488071.L
Xelaev18042666m.g	-1.13866	1.07715e-14	2.1271e-12	LOC100490490.S
Xelaev18041882m.g	-1.13597	0.000687719	0.00551571	Xelaev18041882m
Xelaev18036689m.g	-1.13142	0.00501756	0.0264676	a2m.S
Xelaev18038393m.g	-1.13139	0.00182955	0.0119561	cel-like.1.L
Xelaev18009882m.g	-1.13051	0.000703639	0.00562145	ifi30.S
Xelaev18011711m.g	-1.1264	9.61497e-08	3.30579e-06	slc13a2.L
Xelaev18005644m.g	-1.12191	0.00228247	0.0142238	NA
Xelaev18004449m.g	-1.11219	0.000124063	0.00137824	NA
Xelaev18028019m.g	-1.11062	0.00101407	0.00752869	cmpk2.L
Xelaev18032360m.g	-1.10695	2.41709e-07	7.36508e-06	LOC101733578.L
Xelaev18025719m.g	-1.10682	0.00406923	0.0224412	sstr3.S
Xelaev18047120m.g	-1.10436	0.00459346	0.0247043	dapl1.S
Xelaev18033031m.g	-1.10366	3.66688e-07	1.05671e-05	macc1.S
Xelaev18032454m.g	-1.09817	0.0037296	0.0209089	rhpn1.L
Xelaev18037000m.g	-1.09624	0.000687221	0.00551316	LOC100493658.S
Xelaev18034155m.g	-1.09592	4.62529e-08	1.73764e-06	NA
Xelaev18026998m.g	-1.09289	0.0055266	0.0284941	Xetrov90013625m.L
Xelaev18018155m.g	-1.07984	2.44326e-07	7.41549e-06	NA
Xelaev18026880m.g	-1.07626	0.0012467	0.00883302	NA
Xelaev18035358m.g	-1.06497	0.00233406	0.0144762	LOC100127873.L
Xelaev18021689m.g	-1.06367	0.00105331	0.00774789	NA
Xelaev18017948m.g	-1.06216	0.000114056	0.00128798	LOC100487749.L
Xelaev18000929m.g	-1.06088	0.00811488	0.0381543	Xetrov90026357m.1
Xelaev18015651m.g	-1.0608	5.82281e-05	0.000741843	NA
Xelaev18033845m.g	-1.05616	0.000191188	0.00196652	NA
Xelaev18008119m.g	-1.05047	0.00267032	0.0161298	fam151b-like.L
Xelaev18039564m.g	-1.04842	0.00360565	0.0203473	prima1-like.L
Xelaev18002220m.g	-1.04224	0.00214835	0.0135838	LOC101732254.1
Xelaev18047802m.g	-1.03572	4.58953e-06	8.73825e-05	rai1-like.S
Xelaev18038179m.g	-1.03452	2.91545e-09	1.62118e-07	LOC100495602.L
Xelaev18032330m.g	-1.03417	0.00686403	0.0335331	NA
Xelaev18024029m.g	-1.03106	0.00073315	0.00580453	dalrd3.L
Xelaev18041475m.g	-1.02767	0.00846866	0.0393789	pou5f3.1.S
Xelaev18017414m.g	-1.02714	0.00654078	0.0323065	NA
Xelaev18035942m.g	-1.02339	1.43316e-21	1.00341e-18	shisa7.L
Xelaev18020670m.g	-1.01906	0.000799086	0.00619286	LOC100496641.S
Xelaev18030981m.g	-1.01898	0.00947302	0.0429029	skap2.L
Xelaev18023910m.g	-1.01653	0.0094567	0.0428416	bhlhe40.L
Xelaev18031870m.g	-1.01534	0.000110093	0.0012501	dlgap1.L
Xelaev18012456m.g	-1.01434	7.10595e-05	0.00086971	NA
Xelaev18021506m.g	-1.00556	0.000535582	0.00451413	Xetrov90007516m.S
