# Supplementary material for: Genome-wide transcriptomics analysis of genes regulated by GATA4, 5 and 6 during cardiomyogenesis in Xenopus laevis
Source: Data Brief. 2018 Jan 17;17:559–63. doi: 10.1016/j.dib.2018.01.005 (PMC5988223; doi:10.1016/j.dib.2018.01.005)
Supplement: Supplementary file 3 — Table 2 Specific and redundant requirements of gata4 during cardiomyogenesis. [file mmc3.xlsx]

## Sheet: Sheet1 G456 Triple KDs
Gene Symbol	GATA456_lfc	p_value	padj	Gene Name
Xelaev18007508m.g	-13.0794	1.04406e-20	6.56397e-18	NA
Xelaev18028800m.g	-12.8467	2.62988e-22	1.92895e-19	cd93.S
Xelaev18032000m.g	-12.6772	1.06795e-14	2.12253e-12	LOC100487196.L
Xelaev18036299m.g	-11.9246	0.00104511	0.00770896	NA
Xelaev18024354m.g	-11.0768	3.82817e-10	2.72357e-08	NA
Xelaev18042284m.g	-10.8374	7.38271e-05	0.00089823	ednrb2.S
Xelaev18019312m.g	-10.8332	4.52449e-07	1.26595e-05	LOC100494351.L
Xelaev18007304m.g	-10.8004	3.91145e-15	8.54582e-13	sall2.L
Xelaev18011992m.g	-10.7688	0.000753817	0.0059216	NA
Xelaev18032757m.g	-10.6945	1.03148e-06	2.50796e-05	LOC101732654-like.S
Xelaev18025819m.g	-10.6491	5.53515e-07	1.49761e-05	NA
Xelaev18012581m.g	-10.5693	5.14066e-08	1.90799e-06	gja4.L
Xelaev18047605m.g	-10.4318	1.54157e-13	2.6383e-11	pvalb.1.S
Xelaev18022380m.g	-10.3558	0.00094663	0.00713005	NA
Xelaev18022012m.g	-10.3336	4.69776e-06	8.91128e-05	NA
Xelaev18045300m.g	-10.1144	3.07004e-11	2.77348e-09	pvalb.1.L
Xelaev18038245m.g	-10.0613	2.42239e-07	7.37392e-06	NA
Xelaev18027695m.g	-9.99914	8.74852e-05	0.0010318	LOC100494196.L
Xelaev18016797m.g	-9.91973	4.91924e-09	2.53839e-07	kcna5.L
Xelaev18025720m.g	-9.86867	3.15532e-05	0.000447939	NA
Xelaev18002254m.g	-9.85951	4.22196e-11	3.70546e-09	NA
Xelaev18009482m.g	-9.8545	6.92166e-05	0.000851892	LOC100271753.S
Xelaev18020257m.g	-9.82674	4.30607e-11	3.75787e-09	myl7.S
Xelaev18002814m.g	-9.76895	1.91467e-05	0.000295212	NA
Xelaev18013900m.g	-9.7622	6.62313e-07	1.73497e-05	rab38.L
Xelaev18018905m.g	-9.7497	0.000103405	0.00118552	NA
Xelaev18019290m.g	-9.65376	7.38912e-05	0.000898655	NA
Xelaev18020442m.g	-9.49582	0.000708787	0.0056567	cilp.S
Xelaev18021480m.g	-9.39746	0.0065406	0.0323065	Xetrov90007547m.S
Xelaev18039576m.g	-9.38894	0.00569521	0.0291246	NA
Xelaev18019236m.g	-9.38185	0.00342276	0.0195697	NA
Xelaev18010911m.g	-9.35543	0.000183023	0.00189583	otp.S
Xelaev18017462m.g	-9.24092	7.63513e-05	0.0009213	epyc.L
Xelaev18044572m.g	-9.15919	0.00223128	0.0139908	tnfaip6.L
Xelaev18024886m.g	-9.08365	4.51218e-07	1.26481e-05	dbndd1.S
Xelaev18009102m.g	-9.04327	2.17701e-06	4.67026e-05	slc7a2-like.S
Xelaev18035505m.g	-9.02579	0.00204358	0.0130557	NA
Xelaev18001598m.g	-8.97647	0.00169837	0.0112589	NA
Xelaev18028347m.g	-8.95262	0.0032995	0.0190167	eg435916.1.L
Xelaev18035819m.g	-8.95033	1.19439e-05	0.000197118	NA
Xelaev18023411m.g	-8.92536	5.36127e-05	0.00069453	LOC100492113.L
Xelaev18047527m.g	-8.85906	5.13419e-07	1.40715e-05	clec19a.S
Xelaev18004161m.g	-8.80495	4.14231e-05	0.000560422	NA
Xelaev18005094m.g	-8.78314	3.70529e-07	1.06578e-05	NA
Xelaev18026079m.g	-8.72175	1.20211e-06	2.83338e-05	cd93.L
Xelaev18022311m.g	-8.70902	0.00129184	0.00909007	LOC100485744.L
Xelaev18040628m.g	-8.70143	0.00759172	0.0362085	NA
Xelaev18007325m.g	-8.68983	0.00050096	0.00429279	nfatc4.L
Xelaev18011424m.g	-8.68068	0.00290731	0.0172335	NA
Xelaev18002247m.g	-8.65513	0.00198342	0.0127507	Xetrov90003318m.1
Xelaev18037808m.g	-8.63625	0.00544219	0.0282147	NA
Xelaev18022657m.g	-8.59346	2.46856e-05	0.000363859	NA
Xelaev18014061m.g	-8.561	0.00182337	0.0119335	klhl35.L
Xelaev18038928m.g	-8.55699	9.98749e-09	4.7045e-07	Xetrov90020567m.L
Xelaev18041482m.g	-8.50459	0.00360561	0.0203473	LOC100145014.S
Xelaev18005828m.g	-8.48312	0.000411472	0.00365105	Xelaev18005828m
Xelaev18004184m.g	-8.48241	2.69467e-06	5.57503e-05	NA
Xelaev18007314m.g	-8.47006	0.00763886	0.0363658	NA
Xelaev18040729m.g	-8.46249	0.000406653	0.00362377	NA
Xelaev18005610m.g	-8.45336	0.00755283	0.0360845	il-21.L
Xelaev18025692m.g	-8.44652	0.00307657	0.0180287	sox10.S
Xelaev18028109m.g	-8.43898	0.000119109	0.00133622	apob.L
Xelaev18025588m.g	-8.43385	3.27235e-05	0.000460973	NA
Xelaev18029828m.g	-8.42508	0.000416025	0.00368384	zic4.S
Xelaev18023729m.g	-8.4237	0.0007866	0.00611919	NA
Xelaev18030172m.g	-8.40707	0.000175743	0.00183399	LOC100495517.S
Xelaev18001219m.g	-8.38495	0.00224719	0.0140723	LOC101734738.1
Xelaev18025340m.g	-8.36356	0.000184446	0.00190821	rgs16.S
Xelaev18023595m.g	-8.35545	2.41692e-06	5.09273e-05	mettl11b.L
Xelaev18047610m.g	-8.30277	7.02178e-19	3.04666e-16	NA
Xelaev18018552m.g	-8.29617	5.16073e-05	0.000673365	bmp10.L
Xelaev18007274m.g	-8.24013	1.52987e-06	3.45268e-05	Xetrov90002553m.L
Xelaev18036313m.g	-8.23171	0.00623098	0.0311964	NA
Xelaev18013152m.g	-8.22242	0.000928237	0.00702587	dct.L
Xelaev18005208m.g	-8.2136	0.000985256	0.00735628	tlr1.L
Xelaev18030251m.g	-8.18863	3.20154e-05	0.000452415	NA
Xelaev18036131m.g	-8.188	0.00127593	0.00900076	LOC100491458.L
Xelaev18038250m.g	-8.17605	0.00522848	0.0273554	NA
Xelaev18031299m.g	-8.17383	3.25781e-05	0.000459524	Xelaev18031299m
Xelaev18037044m.g	-8.14815	2.18254e-08	9.22296e-07	NA
Xelaev18000595m.g	-8.12805	0.0103147	0.0456743	slc18a3.1
Xelaev18040332m.g	-8.1276	9.08377e-05	0.00106715	crp.4.L
Xelaev18022596m.g	-8.1252	0.00473451	0.0252775	mc1r.L
Xelaev18005669m.g	-8.08845	0.000772814	0.0060394	ugt8.L
Xelaev18036339m.g	-8.05284	0.000154999	0.00165623	NA
Xelaev18008614m.g	-8.04167	0.000123032	0.00136976	LOC100496040-like.L
Xelaev18000570m.g	-8.00902	1.57848e-12	2.09598e-10	dupd1.1
Xelaev18022588m.g	-7.99127	2.89055e-08	1.1732e-06	cdh5.L
Xelaev18023775m.g	-7.94613	0.00953164	0.0431063	NA
Xelaev18036210m.g	-7.90537	5.82579e-05	0.000741916	NA
Xelaev18027626m.g	-7.88568	4.40226e-13	6.60607e-11	LOC100495889.L
Xelaev18025468m.g	-7.88351	1.40229e-09	8.48702e-08	vcam1.S
Xelaev18040586m.g	-7.8832	0.00206043	0.0131415	NA
Xelaev18032343m.g	-7.8735	0.0062749	0.031347	klhl38-like.L
Xelaev18014349m.g	-7.86867	0.000342825	0.00315299	LOC100494986.S
Xelaev18042617m.g	-7.86481	2.24343e-11	2.10065e-09	myh1-2-2.S
Xelaev18030230m.g	-7.86034	0.00574731	0.0292841	pomc.S
Xelaev18032781m.g	-7.8233	3.36272e-06	6.72675e-05	aqp1.S
Xelaev18001040m.g	-7.79562	0.000938545	0.00708522	NA
Xelaev18004274m.g	-7.7732	0.006483	0.0321292	LOC100488472.1
Xelaev18035559m.g	-7.71128	0.00163112	0.0109212	LOC100498388.L
Xelaev18037397m.g	-7.70349	0.000215719	0.00217314	fxyd2.S
Xelaev18025053m.g	-7.70338	8.73635e-06	0.000151028	dnase2b.S
Xelaev18045310m.g	-7.69555	1.01241e-11	1.06083e-09	LOC100170419.L
Xelaev18029098m.g	-7.68518	0.00225453	0.0141021	olig3.S
Xelaev18014055m.g	-7.65737	3.82922e-09	2.05869e-07	LOC100489685.L
Xelaev18030955m.g	-7.60438	0.00141994	0.00978143	ferd3l.L
Xelaev18046526m.g	-7.56873	0.0011472	0.00828499	mmp9.S
Xelaev18012323m.g	-7.56521	1.08527e-07	3.6699e-06	ptpn22-like.1.L
Xelaev18047606m.g	-7.55233	1.47906e-11	1.46038e-09	NA
Xelaev18033266m.g	-7.54241	6.60071e-07	1.73352e-05	igfbp1.S
Xelaev18045690m.g	-7.52305	0.00170725	0.0113056	NA
Xelaev18003117m.g	-7.51267	0.00202515	0.0129664	NA
Xelaev18014512m.g	-7.49626	0.00574025	0.0292591	pcyt1b-like.S
Xelaev18023717m.g	-7.40341	2.09657e-05	0.000319105	lgals2.L
Xelaev18043832m.g	-7.35751	5.03819e-07	1.38577e-05	NA
Xelaev18047607m.g	-7.34738	1.9873e-09	1.15585e-07	NA
Xelaev18018643m.g	-7.28829	8.44215e-19	3.61207e-16	myl7.L
Xelaev18036079m.g	-7.27287	1.29491e-07	4.26185e-06	NA
Xelaev18031621m.g	-7.19739	0.000249973	0.00245479	Xetrov90016548m.L
Xelaev18024838m.g	-7.16124	2.90191e-09	1.61657e-07	cdh5.S
Xelaev18040787m.g	-7.14451	8.04268e-05	0.000962934	NA
Xelaev18006807m.g	-7.12242	0.00828294	0.0387343	LOC101733619.L
Xelaev18021630m.g	-7.11909	6.32393e-12	7.21618e-10	Xetrov90009679m.S
Xelaev18027498m.g	-7.11604	2.55003e-09	1.4414e-07	LOC100496476.L
Xelaev18044406m.g	-7.08839	0.000673811	0.0054269	NA
Xelaev18020626m.g	-7.07443	0.00820207	0.038441	gldn.S
Xelaev18007589m.g	-7.04796	9.5668e-05	0.00111087	slc5a1.2.L
Xelaev18015783m.g	-7.01023	0.000931498	0.00704536	cpb2.S
Xelaev18038251m.g	-6.98597	0.00269742	0.0162584	NA
Xelaev18029309m.g	-6.98299	0.00887106	0.0408737	NA
Xelaev18043259m.g	-6.84648	0.000135483	0.00148003	abi3.L
Xelaev18019512m.g	-6.80992	0.000105572	0.00120767	NA
Xelaev18041898m.g	-6.80796	0.00224933	0.0140807	Xetrov90020062m.S
Xelaev18010596m.g	-6.74306	0.00123062	0.00875532	Xetrov90020467m.S
Xelaev18012951m.g	-6.73456	0.00399646	0.0221191	Xetrov90005836m.L
Xelaev18024164m.g	-6.71936	0.000460453	0.0040051	sipa1-like.S
Xelaev18019230m.g	-6.7042	0.00220915	0.0138888	NA
Xelaev18037383m.g	-6.70189	2.3522e-06	4.98363e-05	Xetrov90018753m.S
Xelaev18047611m.g	-6.69913	1.79778e-08	7.84452e-07	LOC100170419.S
Xelaev18009842m.g	-6.69477	0.00142362	0.00979853	myo1f.S
Xelaev18029491m.g	-6.67649	0.00550286	0.0284029	LOC100497103.S
Xelaev18030174m.g	-6.67239	8.85915e-06	0.000152808	LOC100492430.S
Xelaev18021615m.g	-6.67025	0.00141802	0.00977695	NA
Xelaev18047674m.g	-6.66536	0.0113202	0.0491319	amdhd2.S
Xelaev18028908m.g	-6.64439	4.29729e-06	8.31026e-05	mal-like.2.S
Xelaev18035153m.g	-6.64135	0.00444703	0.024085	LOC100493672.L
Xelaev18021547m.g	-6.6375	1.15822e-10	9.19594e-09	arap3.S
Xelaev18042265m.g	-6.60642	6.75846e-14	1.21755e-11	pou3f4.S
Xelaev18047608m.g	-6.58072	1.70555e-25	1.94597e-22	NA
Xelaev18045305m.g	-6.54144	3.71843e-09	2.00965e-07	NA
Xelaev18033792m.g	-6.53017	6.53879e-05	0.000815193	msc.S
Xelaev18015784m.g	-6.52869	0.00115303	0.00830504	lcp1.S
Xelaev18037687m.g	-6.52399	3.89864e-06	7.63518e-05	tnni3.S
Xelaev18045677m.g	-6.46884	1.35549e-05	0.000219775	eln2.L
Xelaev18013072m.g	-6.45813	2.08024e-06	4.48139e-05	NA
Xelaev18043304m.g	-6.45394	6.83567e-09	3.35318e-07	pyy.L
Xelaev18032924m.g	-6.38981	4.38089e-08	1.65592e-06	NA
Xelaev18036016m.g	-6.38729	0.00619355	0.0310452	LOC101730899-like.L
Xelaev18030737m.g	-6.37743	3.96825e-08	1.53769e-06	NA
Xelaev18008440m.g	-6.36799	4.22316e-12	5.02311e-10	LOC733459.L
Xelaev18045304m.g	-6.34641	1.95238e-18	8.01933e-16	NA
Xelaev18002951m.g	-6.29902	0.00537902	0.0279815	NA
Xelaev18012361m.g	-6.26337	0.000541015	0.0045512	NA
Xelaev18015611m.g	-6.25274	9.78869e-20	5.19915e-17	col4a1.S
Xelaev18034954m.g	-6.24074	1.11042e-07	3.73853e-06	NA
Xelaev18008703m.g	-6.23916	1.88997e-06	4.1234e-05	NA
Xelaev18038921m.g	-6.22781	0.000779208	0.00607703	LOC100488567.L
Xelaev18045302m.g	-6.19647	1.68603e-11	1.65446e-09	NA
Xelaev18045303m.g	-6.16488	1.19843e-12	1.61925e-10	NA
Xelaev18013272m.g	-6.15756	3.45735e-05	0.000482369	cpb2.L
Xelaev18036988m.g	-6.14511	5.56064e-06	0.00010276	LOC100493999-like.S
Xelaev18025820m.g	-6.13601	6.42542e-06	0.00011678	NA
Xelaev18001319m.g	-6.1307	0.00391034	0.0217676	NA
Xelaev18016011m.g	-6.1017	0.000347236	0.00318836	gpr84.S
Xelaev18028832m.g	-6.09583	0.000224004	0.00223829	snap25.S
Xelaev18011879m.g	-6.09254	2.13548e-13	3.44427e-11	scarf1.L
Xelaev18043803m.g	-6.0913	8.44745e-07	2.12608e-05	c17orf67.L
Xelaev18043835m.g	-6.08422	4.39157e-06	8.45014e-05	g6pc-like.2.L
Xelaev18037400m.g	-6.07732	5.99527e-11	5.04618e-09	NA
Xelaev18018136m.g	-6.04433	0.000616049	0.00505138	trpm1.L
Xelaev18046336m.g	-6.0351	0.000326896	0.00304793	sox18.S
Xelaev18019234m.g	-6.02445	0.00989434	0.0443031	NA
Xelaev18037660m.g	-5.95818	5.82448e-08	2.1184e-06	sbk1.S
Xelaev18047287m.g	-5.95532	0.00128541	0.00905725	LOC101734295.S
Xelaev18036340m.g	-5.94561	1.61172e-08	7.17493e-07	NA
Xelaev18019580m.g	-5.90675	1.05672e-05	0.000177595	LOC100496720.L
Xelaev18021648m.g	-5.90598	0.000161788	0.00171626	NA
Xelaev18035462m.g	-5.90512	0.00033512	0.00309708	apoa1.L
Xelaev18018092m.g	-5.90358	0.000316437	0.00296387	rbpms2.L
Xelaev18009793m.g	-5.89982	0.00722842	0.0349081	prtn3-like.1.S
Xelaev18005735m.g	-5.88646	0.000782158	0.00609537	LOC100487453-like.L
Xelaev18038248m.g	-5.86511	0.000685493	0.00550503	NA
Xelaev18002618m.g	-5.8547	1.0605e-11	1.08891e-09	NA
Xelaev18047961m.g	-5.84974	1.88001e-07	5.90974e-06	LOC100496022.S
Xelaev18036082m.g	-5.84159	0.0011751	0.00842253	LOC100496017.L
Xelaev18044117m.g	-5.81816	1.17029e-06	2.78179e-05	NA
Xelaev18036197m.g	-5.81733	1.83498e-08	7.98423e-07	MGC147475.L
Xelaev18038318m.g	-5.80785	2.22162e-08	9.36242e-07	NA
Xelaev18028799m.g	-5.80731	0.000451736	0.00394003	thbd.S
Xelaev18022595m.g	-5.79366	0.00588775	0.0298909	tubb3.L
Xelaev18042911m.g	-5.77996	0.000291051	0.00277863	il6r.S
Xelaev18015947m.g	-5.77648	3.20742e-05	0.000453039	LOC100485722.S
Xelaev18040453m.g	-5.77614	0.00417254	0.0228758	NA
Xelaev18006467m.g	-5.77235	0.00180749	0.0118547	LOC101731250.L
Xelaev18038537m.g	-5.76431	0.000398013	0.00356121	btk.L
Xelaev18027698m.g	-5.7591	0.000121524	0.00135738	p2ry12-like.L
Xelaev18046618m.g	-5.74473	1.22535e-11	1.2336e-09	myh7B.S
Xelaev18040098m.g	-5.73869	1.22487e-08	5.63182e-07	crip1.L
Xelaev18031211m.g	-5.73401	1.80481e-06	3.96286e-05	NA
Xelaev18042859m.g	-5.72043	0.000163036	0.00172584	NA
Xelaev18045306m.g	-5.70412	3.21165e-09	1.7636e-07	NA
Xelaev18045301m.g	-5.70379	9.98244e-06	0.000169246	NA
Xelaev18041725m.g	-5.69226	6.70264e-05	0.000831184	NA
Xelaev18045756m.g	-5.66642	0.00714958	0.0346087	NA
Xelaev18034473m.g	-5.64722	1.03693e-06	2.51722e-05	LOC101732964.L
Xelaev18014298m.g	-5.64326	9.55313e-07	2.34124e-05	c21orf62.S
Xelaev18041373m.g	-5.61016	1.91141e-06	4.16723e-05	NA
Xelaev18038317m.g	-5.60868	4.84625e-11	4.15859e-09	egfl7.L
Xelaev18038905m.g	-5.60419	0.00319402	0.0185581	NA
Xelaev18033972m.g	-5.5973	0.00586411	0.0297905	nov.S
Xelaev18007860m.g	-5.593	3.63656e-07	1.0527e-05	myl2.L
Xelaev18035909m.g	-5.5908	6.77124e-05	0.000837058	tnni3.L
Xelaev18037439m.g	-5.58696	0.00369976	0.020768	NA
Xelaev18039786m.g	-5.57035	5.92324e-05	0.00075184	NA
Xelaev18036206m.g	-5.54103	7.817e-07	1.98689e-05	NA
Xelaev18009844m.g	-5.5388	2.55768e-06	5.34181e-05	adamts10-like.S
Xelaev18029405m.g	-5.53752	0.000107777	0.00122924	cga.S
Xelaev18035721m.g	-5.53603	0.00544541	0.02822	LOC100490200.L
Xelaev18022712m.g	-5.52824	7.4925e-09	3.62915e-07	rrad.L
Xelaev18045307m.g	-5.51196	3.63423e-11	3.21713e-09	NA
Xelaev18016800m.g	-5.50104	0.00156019	0.0105517	LOC100492822-like.L
Xelaev18025261m.g	-5.49196	0.0043513	0.023633	NA
Xelaev18010229m.g	-5.4857	1.41538e-13	2.44955e-11	myh6.S
Xelaev18003951m.g	-5.48387	9.79619e-05	0.00113154	NA
Xelaev18012947m.g	-5.47843	7.34292e-06	0.000131286	il1r2.L
Xelaev18041045m.g	-5.43907	0.00162329	0.0108834	clec14a.S
Xelaev18012946m.g	-5.41993	0.00265434	0.0160427	NA
Xelaev18017672m.g	-5.41953	4.93167e-05	0.000647867	asb15.L
Xelaev18040328m.g	-5.39808	0.00984962	0.0441606	NA
Xelaev18016741m.g	-5.38938	4.58668e-06	8.73825e-05	mansc4-like.L
Xelaev18045394m.g	-5.38329	4.57457e-05	0.000608744	nog2.L
Xelaev18013179m.g	-5.35964	0.00033405	0.00309403	ednrb.L
Xelaev18013544m.g	-5.3541	0.00034799	0.00319252	nckap1l-like.L
Xelaev18047609m.g	-5.34647	4.56157e-08	1.72e-06	NA
Xelaev18027528m.g	-5.34617	3.12052e-06	6.34108e-05	lrrc15.L
Xelaev18043825m.g	-5.33712	7.3362e-07	1.89279e-05	ramp2.L
Xelaev18031203m.g	-5.33193	1.11928e-16	3.34761e-14	Xelaev18031203m
Xelaev18018376m.g	-5.32473	1.59309e-06	3.56209e-05	sv2b-like.L
Xelaev18022350m.g	-5.31396	1.48066e-05	0.000237198	LOC101733706-like.L
Xelaev18024160m.g	-5.31366	1.12052e-05	0.000186891	LOC101733706-like.S
Xelaev18043646m.g	-5.29159	0.00120301	0.00858863	NA
Xelaev18015434m.g	-5.28935	0.000128105	0.00141397	scimp.S
Xelaev18045309m.g	-5.28203	3.23167e-14	5.99729e-12	NA
Xelaev18046082m.g	-5.28018	1.11721e-09	6.95287e-08	myl4.S
Xelaev18022275m.g	-5.27796	0.00144662	0.00991424	ccdc85b.L
Xelaev18020229m.g	-5.2751	0.00243201	0.0149781	nefm.S
Xelaev18000903m.g	-5.27382	0.000345699	0.0031752	NA
Xelaev18000837m.g	-5.25039	6.24754e-13	8.96282e-11	LOC100135382.1
Xelaev18007311m.g	-5.24132	0.00106189	0.00780175	rpgrip1.L
Xelaev18037295m.g	-5.23741	1.60464e-17	5.74796e-15	nppb.S
Xelaev18038430m.g	-5.22889	0.00609231	0.0306768	gpr144.L
Xelaev18038014m.g	-5.22317	3.00511e-05	0.000429186	NA
Xelaev18033375m.g	-5.20486	1.01189e-05	0.000171183	basp1.S
Xelaev18030023m.g	-5.19188	0.00154583	0.0104799	Xelaev18030023m
Xelaev18019028m.g	-5.19084	3.92107e-07	1.11845e-05	LOC100486103.L
Xelaev18031611m.g	-5.19048	0.00026763	0.00259713	f13a1.L
Xelaev18035344m.g	-5.18859	0.000127656	0.00141003	NA
Xelaev18037484m.g	-5.18787	1.18347e-12	1.60608e-10	hes5.2.S
Xelaev18038229m.g	-5.18769	1.14186e-08	5.28964e-07	NA
Xelaev18026981m.g	-5.17837	0.000119968	0.00134391	mecr-like.1.L
Xelaev18019915m.g	-5.16943	2.56718e-10	1.88297e-08	NA
Xelaev18016854m.g	-5.1626	8.61923e-05	0.00101889	rfx4.L
Xelaev18014385m.g	-5.16045	0.00022522	0.00224724	NA
Xelaev18022481m.g	-5.15235	1.4275e-06	3.26863e-05	LOC100496620.L
Xelaev18017091m.g	-5.1499	1.73646e-15	4.17918e-13	LOC100492943.L
Xelaev18025188m.g	-5.14909	5.46033e-07	1.4827e-05	akr1a1.S
Xelaev18027507m.g	-5.14424	2.06899e-12	2.68934e-10	fetub.L
Xelaev18012061m.g	-5.12944	0.000112188	0.00127025	fabp3.L
Xelaev18038017m.g	-5.12726	0.00195546	0.0125893	NA
Xelaev18023896m.g	-5.11416	1.51633e-12	2.03096e-10	tnnc1.L
Xelaev18002433m.g	-5.10209	6.47229e-18	2.49232e-15	NA
Xelaev18007696m.g	-5.09377	0.00129423	0.00909886	cldn5.L
Xelaev18035307m.g	-5.08996	1.8257e-12	2.39329e-10	Xetrov90018420m.L
Xelaev18029752m.g	-5.0837	3.64902e-08	1.43018e-06	NA
Xelaev18017337m.g	-5.0813	0.000421014	0.0037139	LOC100490316.L
Xelaev18035594m.g	-5.07821	3.173e-15	7.18731e-13	hes5.2.L
Xelaev18010961m.g	-5.07457	1.0544e-05	0.0001774	esm1.S
Xelaev18023718m.g	-5.06785	5.74607e-12	6.67976e-10	cdc42ep1-like.L
Xelaev18022775m.g	-5.06741	0.00012866	0.00141908	NA
Xelaev18019179m.g	-5.06653	8.59632e-05	0.00101658	LOC100491581.L
Xelaev18011766m.g	-5.06058	9.33324e-05	0.0010891	NA
Xelaev18009358m.g	-5.04702	0.00130572	0.00916839	LOC100493381.S
Xelaev18020159m.g	-5.0397	0.00269449	0.0162439	NA
Xelaev18001309m.g	-5.03469	0.00139276	0.00964816	NA
Xelaev18009208m.g	-5.029	4.36643e-06	8.41005e-05	fgg.S
Xelaev18037269m.g	-5.00364	1.55721e-06	3.49392e-05	NA
Xelaev18002241m.g	-4.98889	2.12961e-06	4.57815e-05	NA
Xelaev18040329m.g	-4.97952	0.00139573	0.00966438	NA
Xelaev18032981m.g	-4.97946	0.00522126	0.0273223	asb4.S
Xelaev18039937m.g	-4.9765	0.00275694	0.0165266	nkx2-8.L
Xelaev18027699m.g	-4.95722	0.000233339	0.00231207	p2ry13.L
Xelaev18023144m.g	-4.95588	0.00250518	0.0153551	foxe3.L
Xelaev18017388m.g	-4.95087	3.46368e-11	3.09281e-09	stab2.L
Xelaev18027952m.g	-4.94107	0.00239429	0.0147872	LOC100494033.L
Xelaev18034993m.g	-4.93866	5.41393e-09	2.76586e-07	NA
Xelaev18015239m.g	-4.93252	0.00928391	0.0423077	col9a2.S
Xelaev18013487m.g	-4.91411	0.000460496	0.0040051	bin2.L
Xelaev18037741m.g	-4.91346	0.00160584	0.0108036	NA
Xelaev18010427m.g	-4.90924	6.49872e-07	1.71257e-05	NA
Xelaev18006478m.g	-4.89456	0.00377385	0.0211185	crlf1.L
Xelaev18037307m.g	-4.88364	5.71064e-05	0.000730573	angptl7.S
Xelaev18035464m.g	-4.883	4.98868e-08	1.85984e-06	Xetrov90018753m.L
Xelaev18043647m.g	-4.8769	2.59074e-07	7.80161e-06	NA
Xelaev18001332m.g	-4.87426	0.00193898	0.012512	coro6.1
Xelaev18040797m.g	-4.87065	7.50953e-05	0.000910065	il6r.L
Xelaev18003883m.g	-4.86659	6.45889e-13	9.21169e-11	Xetrov90018420m.1
Xelaev18021086m.g	-4.85884	5.68015e-05	0.000728185	ppp1r3a.S
Xelaev18032918m.g	-4.85134	2.13959e-10	1.59398e-08	nebl-like.2.S
Xelaev18047133m.g	-4.85052	0.00790703	0.0373595	dpp4.S
Xelaev18029055m.g	-4.84698	0.0002107	0.00212953	agt.S
Xelaev18025358m.g	-4.84595	1.98257e-13	3.24867e-11	NA
Xelaev18046388m.g	-4.84093	0.000582687	0.00484226	NA
Xelaev18043536m.g	-4.84034	9.94577e-05	0.00114667	fam217b.L
Xelaev18034834m.g	-4.84015	0.00114585	0.00828227	pla2g12b.L
Xelaev18005068m.g	-4.83013	1.45224e-07	4.70428e-06	NA
Xelaev18038054m.g	-4.81605	2.78092e-10	2.02527e-08	NA
Xelaev18038244m.g	-4.81235	2.77878e-06	5.72979e-05	NA
Xelaev18035091m.g	-4.81162	0.000208956	0.00211538	NA
Xelaev18018748m.g	-4.80518	1.5206e-05	0.000242508	dok2.L
Xelaev18025162m.g	-4.80086	5.57654e-05	0.000719092	tie1.S
Xelaev18010684m.g	-4.79857	6.51097e-05	0.00081304	cmklr1.S
Xelaev18029515m.g	-4.7962	6.0747e-10	4.07706e-08	NA
Xelaev18029163m.g	-4.78857	1.22309e-09	7.53568e-08	Xetrov90013833m.S
Xelaev18038247m.g	-4.78681	0.00392271	0.0218207	NA
Xelaev18018421m.g	-4.78584	7.69418e-05	0.00092625	plekho2.L
Xelaev18024316m.g	-4.78186	0.000274712	0.00265458	LOC100494358.S
Xelaev18046387m.g	-4.78167	0.00119102	0.0085208	NA
Xelaev18040752m.g	-4.78034	0.000524092	0.00443549	NA
Xelaev18046074m.g	-4.77711	0.00722198	0.0348879	fmnl1.S
Xelaev18038963m.g	-4.77078	7.30604e-06	0.000130779	cysltr1.L
Xelaev18029942m.g	-4.74872	0.000934229	0.00705908	NA
Xelaev18029904m.g	-4.73765	0.000212877	0.00214721	NA
Xelaev18003552m.g	-4.70525	1.81402e-06	3.97743e-05	pnck.1
Xelaev18039947m.g	-4.70475	1.93502e-08	8.34879e-07	LOC100497532-like.L
Xelaev18026642m.g	-4.6991	0.000162141	0.00171823	NA
Xelaev18034336m.g	-4.69846	0.00075325	0.0059216	NA
Xelaev18039745m.g	-4.69284	2.53564e-05	0.000372143	adssl1.L
Xelaev18034279m.g	-4.69089	9.91501e-08	3.38514e-06	hspa12a-like.L
Xelaev18042282m.g	-4.6888	9.33335e-05	0.0010891	spry3.S
Xelaev18040099m.g	-4.68707	1.58972e-05	0.000251918	c3orf43.L
Xelaev18041539m.g	-4.68031	1.14704e-07	3.8325e-06	egfl7.S
Xelaev18023955m.g	-4.67932	5.48248e-06	0.000101498	fgd5-like.L
Xelaev18032896m.g	-4.66446	0.00767782	0.036523	apbb1ip.S
Xelaev18027935m.g	-4.65811	0.000676211	0.00544184	nrros.L
Xelaev18006076m.g	-4.65487	1.56565e-08	7.01039e-07	lrrc14b.L
Xelaev18004366m.g	-4.64816	4.69557e-13	6.95441e-11	NA
Xelaev18042620m.g	-4.64784	0.00860701	0.0399064	NA
Xelaev18012283m.g	-4.64455	0.00303441	0.0178461	csrp1.L
Xelaev18018116m.g	-4.64173	7.95767e-07	2.01765e-05	LOC100485279.L
Xelaev18006316m.g	-4.63762	5.72166e-05	0.000731375	myo1f.L
Xelaev18022321m.g	-4.63368	0.000521461	0.00442295	NA
Xelaev18036005m.g	-4.62427	0.00619122	0.0310427	NA
Xelaev18025715m.g	-4.60552	0.00306948	0.0179906	cdc42ep1-like.S
Xelaev18018561m.g	-4.58902	0.00483069	0.0256709	rassf2.L
Xelaev18024739m.g	-4.58746	0.00984543	0.0441482	smpd3-like.S
Xelaev18001333m.g	-4.5725	0.00474044	0.0253048	NA
Xelaev18018041m.g	-4.57049	0.000262643	0.00255558	NA
Xelaev18004237m.g	-4.56796	0.00051941	0.0044104	NA
Xelaev18029922m.g	-4.56013	5.4854e-13	8.00869e-11	NA
Xelaev18004298m.g	-4.55587	7.28651e-13	1.02497e-10	NA
Xelaev18017318m.g	-4.53737	0.000211571	0.00213694	hk2.L
Xelaev18043136m.g	-4.53171	0.00958931	0.0433341	NA
Xelaev18016199m.g	-4.53081	0.00217794	0.013729	NA
Xelaev18036338m.g	-4.52485	0.000725367	0.00575919	NA
Xelaev18031582m.g	-4.52397	1.6928e-07	5.39839e-06	pxdc1.L
Xelaev18035092m.g	-4.51435	1.043e-09	6.58413e-08	capg.L
Xelaev18010287m.g	-4.49559	0.000557517	0.0046702	LOC100495012.S
Xelaev18019233m.g	-4.49405	5.94261e-13	8.63529e-11	NA
Xelaev18043730m.g	-4.49307	4.42782e-09	2.32374e-07	nptx1.L
Xelaev18037384m.g	-4.48118	1.92074e-07	6.01936e-06	apoa1.S
Xelaev18018746m.g	-4.47534	0.000160369	0.00170414	gfra2.L
Xelaev18012300m.g	-4.47378	7.15511e-11	5.94125e-09	NA
Xelaev18032320m.g	-4.47311	0.00318176	0.0184973	NA
Xelaev18002902m.g	-4.46482	0.000119753	0.00134247	LOC100486629.1
Xelaev18038948m.g	-4.44761	0.00516854	0.027097	NA
Xelaev18038949m.g	-4.4457	0.00288867	0.0171461	spry3.L
Xelaev18040751m.g	-4.44294	0.0048951	0.0259461	mpz.L
Xelaev18022429m.g	-4.43978	0.000787959	0.00612822	NA
Xelaev18001149m.g	-4.4371	4.43296e-05	0.000592202	LOC101731059.1
Xelaev18022479m.g	-4.43643	0.00218743	0.0137747	LOC100492305.L
Xelaev18028969m.g	-4.43215	0.00281296	0.0167994	stx11.S
Xelaev18034829m.g	-4.42864	1.06144e-05	0.000178226	NA
Xelaev18033421m.g	-4.4193	0.000647631	0.00526124	tubb2b.S
Xelaev18018468m.g	-4.41574	0.000640855	0.00522142	NA
Xelaev18046001m.g	-4.40434	0.000176797	0.00184187	stk4.S
Xelaev18002255m.g	-4.40367	3.27821e-06	6.61469e-05	NA
Xelaev18041875m.g	-4.3943	5.74752e-16	1.52636e-13	tnc-like.S
Xelaev18014698m.g	-4.3882	0.00791331	0.0373834	rab44.S
Xelaev18047827m.g	-4.38122	1.27063e-11	1.26676e-09	ptx4.S
Xelaev18024891m.g	-4.37657	0.010349	0.0457929	tubb3.S
Xelaev18029993m.g	-4.37119	0.000153162	0.0016383	LOC101731838.S
Xelaev18009084m.g	-4.37023	0.00114661	0.00828391	LOC100488302-like.S
Xelaev18019939m.g	-4.36023	9.58214e-09	4.52741e-07	mansc4-like.S
Xelaev18022913m.g	-4.35481	0.000110978	0.00125876	dnajb4.L
Xelaev18000679m.g	-4.35265	1.51174e-06	3.4218e-05	NA
Xelaev18030564m.g	-4.35086	0.000447508	0.00391646	myl3.L
Xelaev18037693m.g	-4.34294	1.48644e-05	0.000238	cd37.S
Xelaev18002256m.g	-4.34145	0.00036473	0.00331931	NA
Xelaev18031431m.g	-4.33878	1.77081e-13	2.98096e-11	NA
Xelaev18012541m.g	-4.33608	0.00161684	0.0108515	LOC100216114.L
Xelaev18000860m.g	-4.33088	1.96838e-05	0.000302584	NA
Xelaev18029857m.g	-4.32784	2.78214e-05	0.00040182	Xetrov90014827m.S
Xelaev18016918m.g	-4.32667	6.09911e-24	6.26297e-21	NA
Xelaev18001093m.g	-4.32465	5.78314e-08	2.10835e-06	NA
Xelaev18003985m.g	-4.31564	0.000327333	0.00304913	NA
Xelaev18035765m.g	-4.31464	3.80694e-06	7.47937e-05	nphp4.L
Xelaev18034578m.g	-4.31221	0.00677974	0.0332151	Xetrov90017597m.L
Xelaev18038571m.g	-4.298	1.66369e-06	3.70315e-05	tmem35.L
Xelaev18038112m.g	-4.28565	2.85895e-05	0.000410788	slc38a5.L
Xelaev18042375m.g	-4.28501	1.90338e-05	0.000293913	NA
Xelaev18032344m.g	-4.28372	4.94791e-10	3.42246e-08	anxa13.L
Xelaev18000004m.g	-4.27612	0.00502995	0.0265239	NA
Xelaev18013753m.g	-4.27098	6.19443e-06	0.000113115	pdx1.L
Xelaev18029920m.g	-4.26667	0.000675021	0.0054351	otos.S
Xelaev18029916m.g	-4.26363	0.00660456	0.032564	Xetrov90014929m.S
Xelaev18030779m.g	-4.26179	0.000645363	0.00524566	ptf1a.L
Xelaev18009947m.g	-4.25053	1.1732e-07	3.90299e-06	LOC100488961.S
Xelaev18021244m.g	-4.242	9.11137e-06	0.000156632	epyc.S
Xelaev18030612m.g	-4.24034	4.76088e-05	0.000628379	aqp1.L
Xelaev18027916m.g	-4.23806	0.00545152	0.0282299	zbtb38.L
Xelaev18016398m.g	-4.23655	0.000865124	0.00662301	Xelaev18016398m
Xelaev18017293m.g	-4.23573	0.00177772	0.0116918	LOC100493940.L
Xelaev18004695m.g	-4.22834	3.84733e-08	1.50407e-06	stab2.1
Xelaev18020914m.g	-4.22595	3.95295e-06	7.72682e-05	NA
Xelaev18035904m.g	-4.22349	0.000697264	0.0055821	LOC100495131-like.L
Xelaev18040659m.g	-4.22282	3.51386e-10	2.5134e-08	NA
Xelaev18034352m.g	-4.21955	0.00147769	0.0100957	Xetrov90017419m.L
Xelaev18006053m.g	-4.21562	6.02657e-10	4.05875e-08	NA
Xelaev18015482m.g	-4.21201	0.000156234	0.00166818	LOC100490948.S
Xelaev18012438m.g	-4.21142	0.00431823	0.0234906	LOC101734588.L
Xelaev18039325m.g	-4.20365	3.16606e-05	0.000449257	LOC100496861.L
Xelaev18028345m.g	-4.198	9.23649e-10	5.9279e-08	NA
Xelaev18041160m.g	-4.19513	6.54917e-12	7.36327e-10	adssl1.S
Xelaev18023045m.g	-4.1893	6.39034e-09	3.16497e-07	Xetrov90011722m.L
Xelaev18010518m.g	-4.18218	9.54075e-07	2.34114e-05	gsc2.S
Xelaev18017127m.g	-4.18073	0.00384197	0.0214646	dock2.L
Xelaev18024700m.g	-4.17846	0.000472261	0.00408879	slc6a2.S
Xelaev18019231m.g	-4.17571	0.0105931	0.0466121	NA
Xelaev18037155m.g	-4.17454	0.00463028	0.0248633	neurog3.S
Xelaev18004135m.g	-4.17378	3.56826e-06	7.05997e-05	NA
Xelaev18008416m.g	-4.17199	5.51652e-10	3.75977e-08	onecut2.L
Xelaev18044276m.g	-4.1717	1.13571e-07	3.80704e-06	NA
Xelaev18028996m.g	-4.17124	0.000112105	0.00127025	myct1.S
Xelaev18018167m.g	-4.16408	2.69172e-05	0.000390769	NA
Xelaev18021801m.g	-4.15757	6.02527e-06	0.000110353	adm.L
Xelaev18019583m.g	-4.15585	4.38602e-05	0.000588227	nlgn2.L
Xelaev18018949m.g	-4.15054	0.00748482	0.0358317	pkn1-like.L
Xelaev18011063m.g	-4.14543	1.28419e-09	7.88548e-08	onecut2.S
Xelaev18038206m.g	-4.13405	2.86628e-08	1.16489e-06	NA
Xelaev18010389m.g	-4.13223	3.38488e-21	2.31721e-18	tmem119.S
Xelaev18042661m.g	-4.12316	0.00222555	0.0139634	cyp2c8.2.S
Xelaev18007945m.g	-4.11461	0.00226293	0.0141398	NA
Xelaev18036515m.g	-4.11036	0.00751311	0.0359226	fxyd5.L
Xelaev18034029m.g	-4.10792	0.00252132	0.0154386	sla-like.S
Xelaev18042726m.g	-4.09945	0.000218952	0.0021994	NA
Xelaev18022131m.g	-4.09008	0.000136103	0.00148575	LOC100486897-like.L
Xelaev18005346m.g	-4.07249	3.5911e-12	4.38998e-10	NA
Xelaev18027321m.g	-4.06806	8.99967e-07	2.23551e-05	me1-like.L
Xelaev18024949m.g	-4.06792	5.2998e-07	1.44996e-05	irf8.S
Xelaev18001184m.g	-4.06558	0.00322064	0.0186635	LOC100492884.1
Xelaev18042292m.g	-4.06204	3.88198e-05	0.000528684	cysltr1.S
Xelaev18042557m.g	-4.05137	0.000566447	0.00473451	slc8a2.S
Xelaev18043134m.g	-4.04775	9.92269e-08	3.38514e-06	NA
Xelaev18006934m.g	-4.03932	0.000737404	0.00582922	NA
Xelaev18009373m.g	-4.03533	1.39081e-06	3.1998e-05	NA
Xelaev18042796m.g	-4.03178	0.00151941	0.0103327	NA
Xelaev18046626m.g	-4.02955	6.18777e-07	1.63904e-05	LOC100489773-like.S
Xelaev18033264m.g	-4.02754	0.000301325	0.00285356	NA
Xelaev18047326m.g	-4.02177	4.39594e-06	8.45326e-05	NA
Xelaev18031656m.g	-4.02173	4.33064e-10	3.04692e-08	NA
Xelaev18017107m.g	-4.02129	3.67896e-05	0.000506041	gfpt2.L
Xelaev18016505m.g	-4.02087	0.00674339	0.0330738	NA
Xelaev18014579m.g	-4.01446	2.60434e-05	0.000379873	slc43a2.S
Xelaev18024038m.g	-4.0132	0.00720378	0.0348132	NA
Xelaev18012636m.g	-4.01302	1.69779e-05	0.000266847	LOC548655.L
Xelaev18017628m.g	-3.99325	6.19679e-09	3.08897e-07	ppp1r3a.L
Xelaev18022863m.g	-3.97851	0.00105199	0.00774285	exoc3l1.L
Xelaev18025473m.g	-3.97727	0.00012291	0.0013689	s1pr1.S
Xelaev18008599m.g	-3.97607	0.00184466	0.0120242	LOC101733164.L
Xelaev18024505m.g	-3.97287	0.000164396	0.00173639	slc1a2.S
Xelaev18045308m.g	-3.97178	1.53607e-06	3.4616e-05	NA
Xelaev18022524m.g	-3.96919	5.30244e-10	3.63802e-08	cetp.L
Xelaev18040625m.g	-3.96739	0.000702951	0.00561887	LOC100497957-like.L
Xelaev18041172m.g	-3.96352	2.80449e-08	1.14431e-06	NA
Xelaev18005819m.g	-3.96061	9.35299e-08	3.23014e-06	LOC100145251.L
Xelaev18014578m.g	-3.95758	1.97561e-07	6.17248e-06	scarf1.S
Xelaev18038080m.g	-3.95711	0.000595044	0.00492534	Xetrov90026843m.S
Xelaev18004744m.g	-3.95599	1.56171e-05	0.000248247	Xetrov90004327m.1
Xelaev18018433m.g	-3.95423	4.18631e-08	1.60402e-06	cilp.L
Xelaev18036303m.g	-3.95137	0.00343561	0.0196159	NA
Xelaev18025252m.g	-3.9485	0.000596137	0.00493142	foxe3.S
Xelaev18017805m.g	-3.94254	0.000375884	0.00340135	sema3e.L
Xelaev18045037m.g	-3.93086	2.62484e-05	0.000382682	NA
Xelaev18034652m.g	-3.92375	1.86137e-05	0.000288438	NA
Xelaev18027001m.g	-3.91427	0.00895257	0.0411385	hey2.L
Xelaev18046364m.g	-3.90819	4.44704e-05	0.000593825	NA
Xelaev18007036m.g	-3.905	5.69879e-10	3.85839e-08	myh6.L
Xelaev18047142m.g	-3.9025	0.00658012	0.0324591	LOC101732351.S
Xelaev18046871m.g	-3.90197	0.000448158	0.00392103	NA
Xelaev18027151m.g	-3.90101	7.01675e-05	0.000861874	NA
Xelaev18039682m.g	-3.89265	0.000318609	0.00297878	evl.L
Xelaev18005213m.g	-3.89239	5.69871e-05	0.000729949	NA
Xelaev18030810m.g	-3.89182	9.28021e-09	4.40503e-07	NA
Xelaev18044326m.g	-3.88161	5.28146e-12	6.1629e-10	NA
Xelaev18030365m.g	-3.88134	1.72933e-06	3.82713e-05	NA
Xelaev18040641m.g	-3.87715	0.000504324	0.00431441	nhlh1.L
Xelaev18025998m.g	-3.87683	0.000293901	0.00279555	NA
Xelaev18032709m.g	-3.87605	5.55821e-11	4.71698e-09	LOC100486548.S
Xelaev18046522m.g	-3.87528	0.0034425	0.0196424	slc12a5.S
Xelaev18036887m.g	-3.87484	0.00056002	0.00468804	hhex.S
Xelaev18004562m.g	-3.86307	1.54465e-10	1.1986e-08	NA
Xelaev18022675m.g	-3.85141	0.000232954	0.00230974	irf8.L
Xelaev18032972m.g	-3.85094	4.95386e-06	9.32245e-05	NA
Xelaev18014016m.g	-3.85072	9.26429e-05	0.00108392	NA
Xelaev18024298m.g	-3.84641	0.0018766	0.0121989	LOC100498375.S
Xelaev18046281m.g	-3.84568	0.000894079	0.00680242	NA
Xelaev18031432m.g	-3.83753	0.0089387	0.0410871	NA
Xelaev18038079m.g	-3.83408	2.52658e-05	0.000371168	NA
Xelaev18047333m.g	-3.83279	0.000230443	0.00229001	NA
Xelaev18023140m.g	-3.83005	0.00572218	0.0291995	pdzk1ip1.L
Xelaev18024379m.g	-3.82746	2.67141e-06	5.53805e-05	fibin.S
Xelaev18033929m.g	-3.81982	0.000333414	0.00309279	cthrc1.S
Xelaev18022146m.g	-3.81668	3.40991e-07	9.9381e-06	LOC100490607-like.L
Xelaev18038466m.g	-3.80701	0.00206509	0.0131658	myh1-3-1.L
Xelaev18044250m.g	-3.8069	0.00115331	0.00830504	NA
Xelaev18023157m.g	-3.80499	0.00896745	0.0411814	NA
Xelaev18003010m.g	-3.79895	3.97269e-06	7.75556e-05	NA
Xelaev18025298m.g	-3.79585	6.67875e-07	1.74657e-05	fam151a.S
Xelaev18021359m.g	-3.79514	0.000467852	0.00405565	sncb.S
Xelaev18001897m.g	-3.78877	3.32359e-06	6.67012e-05	NA
Xelaev18009821m.g	-3.78862	6.67216e-13	9.472e-11	kank3.S
Xelaev18018207m.g	-3.7864	0.00454343	0.0244873	tmod2.L
Xelaev18039405m.g	-3.78585	2.0953e-07	6.46124e-06	lrfn1.L
Xelaev18034229m.g	-3.7831	0.000440541	0.00385877	nrap.L
Xelaev18014046m.g	-3.77712	0.000127417	0.00140891	myo7a.L
Xelaev18036383m.g	-3.77529	3.77162e-05	0.000515935	tmem82.L
Xelaev18015147m.g	-3.76925	2.97078e-05	0.000424676	tfap2e.S
Xelaev18039080m.g	-3.76768	9.61774e-10	6.14697e-08	dmpk.L
Xelaev18023849m.g	-3.76375	0.000404982	0.00361096	NA
Xelaev18046497m.g	-3.76056	9.61558e-05	0.00111528	ramp2.S
Xelaev18016402m.g	-3.75951	0.00532581	0.0277703	map6.S
Xelaev18014340m.g	-3.75776	0.00695856	0.0339078	NA
Xelaev18039374m.g	-3.75377	0.00125859	0.00890702	rasgrp4.L
Xelaev18014547m.g	-3.75255	0.00173508	0.0114603	Xetrov90004527m.S
Xelaev18044790m.g	-3.75032	0.00368151	0.0206882	NA
Xelaev18024344m.g	-3.75005	2.66338e-08	1.09543e-06	ifitm1.S
Xelaev18001928m.g	-3.7491	3.30196e-06	6.64311e-05	rrad.1
Xelaev18012136m.g	-3.74766	8.25406e-05	0.000984416	LOC100497185.L
Xelaev18016198m.g	-3.74527	0.000767726	0.00600725	flt1.S
Xelaev18036190m.g	-3.74486	3.14869e-09	1.73833e-07	LOC100490816.L
Xelaev18017999m.g	-3.7376	0.000626702	0.00512508	tbc1d2b.L
Xelaev18041015m.g	-3.72867	0.00388613	0.02166	NA
Xelaev18005681m.g	-3.72532	5.55931e-09	2.82607e-07	myoz2.L
Xelaev18043741m.g	-3.72471	0.00115129	0.00830323	NA
Xelaev18011715m.g	-3.72333	0.00286999	0.0170697	vtn.L
Xelaev18042099m.g	-3.71902	3.33717e-06	6.67997e-05	gab3.S
Xelaev18018303m.g	-3.71787	0.0011243	0.00815856	LOC100492932-like.L
Xelaev18007006m.g	-3.71724	0.0108236	0.0473964	tgm1.L
Xelaev18016680m.g	-3.71439	2.4404e-08	1.01731e-06	LOC101733025.L
Xelaev18037905m.g	-3.71438	6.39672e-06	0.000116327	LOC100494856.S
Xelaev18039399m.g	-3.71266	0.000389448	0.00349878	papl.L
Xelaev18005451m.g	-3.71253	3.51016e-07	1.02013e-05	pdgfc.L
Xelaev18044910m.g	-3.7107	0.0019323	0.0124781	NA
Xelaev18000503m.g	-3.70824	6.97239e-12	7.8106e-10	NA
Xelaev18015610m.g	-3.70772	1.89577e-10	1.4314e-08	Xetrov90005964m.S
Xelaev18009476m.g	-3.70631	0.0102522	0.0454691	mob1b.S
Xelaev18001061m.g	-3.705	3.93393e-08	1.53016e-06	NA
Xelaev18018287m.g	-3.70141	3.19011e-05	0.00045181	Xetrov90008856m.L
Xelaev18042804m.g	-3.70092	8.44453e-05	0.00100441	mllt11.S
Xelaev18012930m.g	-3.69733	0.00106011	0.00779048	NA
Xelaev18000059m.g	-3.6952	0.00221832	0.0139312	tmem82.1
Xelaev18040911m.g	-3.68583	0.00480355	0.0255664	Xelaev18040911m
Xelaev18012049m.g	-3.68372	1.63529e-08	7.24844e-07	themis2.L
Xelaev18042225m.g	-3.68193	1.92494e-05	0.000296647	NA
Xelaev18043858m.g	-3.67663	0.000198945	0.00203139	LOC100494738.L
Xelaev18003775m.g	-3.66799	9.94028e-05	0.00114646	NA
Xelaev18035650m.g	-3.66591	0.0028708	0.0170697	mxra8.L
Xelaev18035439m.g	-3.66357	0.000358593	0.00327216	NA
Xelaev18011006m.g	-3.66054	0.0060277	0.0304758	fyb.S
Xelaev18020079m.g	-3.65829	5.76415e-19	2.61133e-16	NA
Xelaev18032484m.g	-3.65473	0.000216496	0.00217937	NA
Xelaev18042266m.g	-3.65409	9.20789e-06	0.000157939	tmem182-like.2.S
Xelaev18002216m.g	-3.65238	4.85965e-06	9.18443e-05	LOC101734229.1
Xelaev18018619m.g	-3.65075	1.86251e-06	4.07503e-05	NA
Xelaev18034691m.g	-3.64868	4.38501e-09	2.30914e-07	NA
Xelaev18010481m.g	-3.64645	0.0007477	0.0058985	pisd-like.1.S
Xelaev18029475m.g	-3.64464	0.00118848	0.0085046	col9a1.S
Xelaev18031437m.g	-3.64265	0.00238605	0.01476	NA
Xelaev18043850m.g	-3.63325	1.55028e-05	0.000246684	tmc8.L
Xelaev18015543m.g	-3.63199	0.000767552	0.00600725	lyg2.S
Xelaev18033265m.g	-3.62443	7.82879e-10	5.10961e-08	NA
Xelaev18037907m.g	-3.61929	0.00132785	0.00929252	MGC147475.S
Xelaev18015453m.g	-3.61554	7.14519e-11	5.94125e-09	gpm6b-like.S
Xelaev18038289m.g	-3.61129	0.0016698	0.0111125	dbh.L
Xelaev18000065m.g	-3.60733	9.93508e-05	0.00114629	mcam-like.1
Xelaev18006768m.g	-3.60252	0.000813618	0.00628335	tek.L
Xelaev18006587m.g	-3.60171	1.62498e-16	4.59259e-14	f2rl3.L
Xelaev18015710m.g	-3.59459	6.36681e-05	0.000799902	kctd12.S
Xelaev18042259m.g	-3.59374	0.00331942	0.0190994	LOC100488567.S
Xelaev18040500m.g	-3.59287	5.95417e-05	0.000755454	Xetrov90022225m.L
Xelaev18042344m.g	-3.58598	5.90391e-07	1.58015e-05	NA
Xelaev18040358m.g	-3.58546	0.000440485	0.00385877	ctss.L
Xelaev18042818m.g	-3.58384	1.11067e-05	0.000185448	NA
Xelaev18012768m.g	-3.5829	8.15264e-09	3.91336e-07	phkg1.L
Xelaev18014909m.g	-3.57749	6.9186e-08	2.47646e-06	amigo1.S
Xelaev18034351m.g	-3.56643	0.00526056	0.0274812	ptpn6.L
Xelaev18034348m.g	-3.56023	5.65512e-07	1.52017e-05	LOC100036725.L
Xelaev18039357m.g	-3.55404	0.0102078	0.0453374	ehd2.L
Xelaev18000325m.g	-3.55397	0.0107625	0.0471891	NA
Xelaev18011450m.g	-3.55246	4.27247e-05	0.000576008	sim2.L
Xelaev18013071m.g	-3.5442	1.14694e-07	3.8325e-06	col4a1.L
Xelaev18043909m.g	-3.54371	1.87145e-13	3.10441e-11	mafb.L
Xelaev18032449m.g	-3.54156	0.00544918	0.0282225	NA
Xelaev18034736m.g	-3.53805	1.70998e-05	0.000268352	NA
Xelaev18011615m.g	-3.53537	3.85452e-05	0.000525409	NA
Xelaev18035932m.g	-3.53454	1.98858e-09	1.15585e-07	sult2b1.L
Xelaev18010572m.g	-3.53056	3.42461e-08	1.35637e-06	mmp17.S
Xelaev18006295m.g	-3.52852	0.000309547	0.00291084	rab11b.2.L
Xelaev18001206m.g	-3.51396	4.25625e-05	0.000574575	NA
Xelaev18046879m.g	-3.51112	0.00646175	0.03206	NA
Xelaev18027354m.g	-3.50649	8.21118e-05	0.000979681	hcrtr2.L
Xelaev18040327m.g	-3.50032	0.00130046	0.00913615	LOC496737.L
Xelaev18001299m.g	-3.49785	0.00704246	0.0342085	NA
Xelaev18034320m.g	-3.49764	0.000961171	0.00721663	pzp-like.2.L
Xelaev18043512m.g	-3.4916	4.60823e-08	1.73335e-06	NA
Xelaev18001227m.g	-3.48897	1.7285e-05	0.000270263	LOC594879.1
Xelaev18025654m.g	-3.48559	2.04105e-06	4.40929e-05	NA
Xelaev18018671m.g	-3.48466	0.00136976	0.00952311	nefm.L
Xelaev18017411m.g	-3.48455	1.95792e-08	8.43575e-07	NA
Xelaev18040194m.g	-3.48235	2.16146e-05	0.000326722	Xetrov90021952m.L
Xelaev18016807m.g	-3.48163	0.00660666	0.0325692	NA
Xelaev18005844m.g	-3.4815	0.011207	0.048718	Xelaev18005844m
Xelaev18037485m.g	-3.477	1.48778e-05	0.000238091	hes5.1.S
Xelaev18023734m.g	-3.47658	0.000877166	0.00669689	NA
Xelaev18003078m.g	-3.47634	1.44062e-16	4.10924e-14	tgm2.1
Xelaev18044047m.g	-3.47365	0.00189442	0.0122888	NA
Xelaev18002053m.g	-3.4688	4.16609e-07	1.18395e-05	NA
Xelaev18023405m.g	-3.4684	0.000459527	0.00400006	rgs5.L
Xelaev18009825m.g	-3.46275	6.01346e-08	2.18199e-06	rab11b.2.S
Xelaev18008778m.g	-3.46248	0.00230438	0.0143383	NA
Xelaev18035894m.g	-3.46212	7.40378e-05	0.000900083	ccdc106-like.L
Xelaev18012874m.g	-3.45913	3.56387e-11	3.17308e-09	gpm6b-like.L
Xelaev18033014m.g	-3.45813	0.003282	0.0189478	sostdc1.S
Xelaev18036684m.g	-3.45645	0.00165367	0.0110366	NA
Xelaev18009035m.g	-3.45513	0.00923839	0.0421501	tec.S
Xelaev18036824m.g	-3.45459	0.00115144	0.00830323	NA
Xelaev18046361m.g	-3.45452	5.72454e-07	1.53481e-05	LOC100486112-like.S
Xelaev18030871m.g	-3.45234	5.08714e-05	0.000665454	NA
Xelaev18037296m.g	-3.44559	3.33323e-06	6.67997e-05	nppa.S
Xelaev18014031m.g	-3.44369	1.98029e-06	4.29309e-05	rab30.L
Xelaev18026631m.g	-3.44293	2.26322e-05	0.000339108	LOC100495031.L
Xelaev18028894m.g	-3.43439	0.00911191	0.0417028	LOC100498318-like.S
Xelaev18033991m.g	-3.43432	0.000948236	0.00713865	klhl38-like.S
Xelaev18029865m.g	-3.43115	2.04862e-05	0.000313378	Xetrov90014833m.S
Xelaev18016770m.g	-3.43068	0.00341034	0.0195204	NA
Xelaev18034194m.g	-3.43039	1.23441e-08	5.66417e-07	Xetrov90030832m.L
Xelaev18011936m.g	-3.42997	0.00572559	0.0292073	cideb.L
Xelaev18043301m.g	-3.4283	2.96227e-06	6.05947e-05	tmem92.L
Xelaev18008363m.g	-3.42707	5.59038e-05	0.000720272	slc1a3.L
Xelaev18010500m.g	-3.42705	0.0106162	0.0466735	NA
Xelaev18041783m.g	-3.42363	2.05874e-13	3.35564e-11	NA
Xelaev18039565m.g	-3.41864	0.00785257	0.0371592	fam181a-like.L
Xelaev18013231m.g	-3.41624	0.00557613	0.0286823	lect1.L
Xelaev18009824m.g	-3.41613	3.2934e-08	1.31762e-06	march2.S
Xelaev18037144m.g	-3.41366	9.0937e-08	3.15119e-06	usp54.S
Xelaev18041818m.g	-3.41226	0.00459737	0.024721	olfml2a.S
Xelaev18019553m.g	-3.41043	0.00566567	0.0290021	LOC100488434.L
Xelaev18045881m.g	-3.40954	2.17604e-05	0.000328604	NA
Xelaev18047938m.g	-3.40708	0.0114745	0.0496743	LOC100487159-like.S
Xelaev18018903m.g	-3.40553	0.00252334	0.0154432	NA
Xelaev18003228m.g	-3.40457	0.00955341	0.0431782	NA
Xelaev18013512m.g	-3.40321	1.97246e-09	1.15083e-07	LOC101733741.L
Xelaev18010039m.g	-3.39887	2.16917e-08	9.19165e-07	tek.S
Xelaev18004868m.g	-3.397	0.000168126	0.00176895	cyp26b1.L
Xelaev18046045m.g	-3.39475	7.14257e-06	0.000128225	fam171a2.S
Xelaev18000033m.g	-3.38802	0.000130269	0.00143324	NA
Xelaev18018196m.g	-3.38791	0.000173773	0.00181635	NA
Xelaev18011592m.g	-3.38601	0.00415703	0.0228273	col8a1.L
Xelaev18038286m.g	-3.38521	7.63294e-09	3.69137e-07	NA
Xelaev18022222m.g	-3.38248	9.60678e-05	0.00111468	NA
Xelaev18017623m.g	-3.38239	1.37118e-06	3.15937e-05	NA
Xelaev18030676m.g	-3.37995	0.00419086	0.0229722	shh.L
Xelaev18007319m.g	-3.3785	0.00367019	0.0206321	LOC100490649.L
Xelaev18023604m.g	-3.37559	0.00379678	0.0212429	olfml2b-like.L
Xelaev18042546m.g	-3.37478	7.24723e-05	0.000883841	tgfb1.S
Xelaev18020258m.g	-3.36972	0.00382331	0.021372	gck.S
Xelaev18016340m.g	-3.3664	0.00642653	0.0319367	tyr.S
Xelaev18011183m.g	-3.3663	0.000730403	0.00578873	Xetrov90030685m.L
Xelaev18004445m.g	-3.36525	0.00612337	0.0307727	NA
Xelaev18023114m.g	-3.36522	5.36644e-07	1.46559e-05	folr4.L
Xelaev18002991m.g	-3.36326	0.00205369	0.0131094	NA
Xelaev18009343m.g	-3.35918	0.000146913	0.00157914	enpep.S
Xelaev18031229m.g	-3.35446	6.32025e-19	2.78145e-16	Xetrov90016332m.L
Xelaev18003878m.g	-3.35442	0.00408385	0.0225138	esam.1
Xelaev18012003m.g	-3.35038	3.58425e-07	1.03904e-05	ampd1.L
Xelaev18005794m.g	-3.34166	0.00643614	0.0319725	mob1b.L
Xelaev18008636m.g	-3.3393	1.23426e-11	1.23852e-09	NA
Xelaev18041453m.g	-3.33783	2.86294e-05	0.000411168	NA
Xelaev18011439m.g	-3.33206	0.000130199	0.00143298	NA
Xelaev18018032m.g	-3.32892	0.00965052	0.0435213	c15orf59.L
Xelaev18008399m.g	-3.32843	3.30082e-05	0.000464527	NA
Xelaev18006766m.g	-3.32666	0.000222743	0.00223022	ift74.L
Xelaev18007477m.g	-3.32577	0.000696627	0.00557845	NA
Xelaev18042801m.g	-3.32316	0.000161302	0.0017119	nhlh1.S
Xelaev18031586m.g	-3.32193	0.00161572	0.0108464	tubb2b.L
Xelaev18034628m.g	-3.32012	1.07776e-07	3.64851e-06	col17a1.L
Xelaev18025499m.g	-3.31963	6.67478e-07	1.74657e-05	NA
Xelaev18042851m.g	-3.31874	4.6737e-07	1.29944e-05	LOC100494775.S
Xelaev18038280m.g	-3.31769	0.00126295	0.00892963	NA
Xelaev18028982m.g	-3.31097	0.00113371	0.00821186	rasgrp3.S
Xelaev18001880m.g	-3.31058	0.00106435	0.00781606	NA
Xelaev18044587m.g	-3.31041	7.1295e-07	1.84564e-05	Xetrov90024387m.L
Xelaev18010579m.g	-3.30841	2.4777e-10	1.82167e-08	rimbp2.S
Xelaev18027047m.g	-3.30829	3.67233e-12	4.43646e-10	NA
Xelaev18029917m.g	-3.3019	6.26476e-10	4.17732e-08	gpc1.S
Xelaev18041868m.g	-3.29992	0.0046115	0.0247797	LOC100493411.S
Xelaev18044836m.g	-3.29575	1.99132e-06	4.31396e-05	trpm8.L
Xelaev18027689m.g	-3.29464	7.17829e-12	7.97157e-10	p2ry1.L
Xelaev18003637m.g	-3.29105	1.14123e-08	5.28964e-07	NA
Xelaev18037077m.g	-3.29024	0.00506692	0.026655	marveld1.S
Xelaev18039571m.g	-3.28815	0.00188454	0.0122428	serpina10.L
Xelaev18037597m.g	-3.28323	0.000209136	0.0021165	Xetrov90018898m.S
Xelaev18006879m.g	-3.28265	0.00346191	0.0197313	NA
Xelaev18047029m.g	-3.27512	2.71253e-08	1.11027e-06	slc23a3-like.S
Xelaev18029523m.g	-3.27172	4.02201e-08	1.55266e-06	myom2.S
Xelaev18042167m.g	-3.26511	0.00692679	0.0337691	LOC100497733-like.S
Xelaev18044611m.g	-3.26216	0.0111665	0.0486073	NA
Xelaev18018613m.g	-3.25652	0.00161103	0.0108199	NA
Xelaev18016297m.g	-3.25551	5.26416e-05	0.000683963	zc3h12c.S
Xelaev18025221m.g	-3.25047	0.000590281	0.00489349	vwc2l.2.S
Xelaev18029914m.g	-3.25002	0.000384094	0.00346382	klhl24.S
Xelaev18008379m.g	-3.24151	0.00828996	0.0387469	slc45a2.L
Xelaev18004072m.g	-3.24085	0.000710689	0.00566895	NA
Xelaev18027774m.g	-3.24077	0.000539611	0.00454063	NA
Xelaev18042228m.g	-3.23945	0.000725256	0.00575919	sash3.S
Xelaev18040509m.g	-3.23718	0.000478147	0.00413063	NA
Xelaev18014070m.g	-3.23516	0.00104173	0.00769037	Xelaev18014070m
Xelaev18033453m.g	-3.23308	0.00521492	0.0272983	NA
Xelaev18010667m.g	-3.23271	3.00214e-09	1.66338e-07	myl2.S
Xelaev18020752m.g	-3.22894	0.000758695	0.00595142	cyp1a1.S
Xelaev18038846m.g	-3.22783	0.0037193	0.0208663	slitrk2.L
Xelaev18042069m.g	-3.22757	0.000512654	0.00436749	NA
Xelaev18001525m.g	-3.22642	6.92619e-05	0.00085211	NA
Xelaev18026664m.g	-3.22446	4.33623e-17	1.42108e-14	cdc42ep3.L
Xelaev18013395m.g	-3.22413	0.000206123	0.00209427	NA
Xelaev18003213m.g	-3.22391	0.00222629	0.0139652	cnr2.1
Xelaev18023457m.g	-3.22259	0.00216605	0.0136698	NA
Xelaev18040515m.g	-3.21897	1.06982e-06	2.58688e-05	Xetrov90022265m.L
Xelaev18030924m.g	-3.2146	7.45506e-07	1.91544e-05	sostdc1.L
Xelaev18027351m.g	-3.2128	0.000401366	0.00358494	Xetrov90028858m.L
Xelaev18042817m.g	-3.20654	6.14374e-09	3.07268e-07	NA
Xelaev18013904m.g	-3.2031	0.000520685	0.00441758	folh1-like.L
Xelaev18009880m.g	-3.20284	0.00258308	0.0157044	mpv17l2.S
Xelaev18040971m.g	-3.20095	0.0070181	0.0341332	LOC100496292.L
Xelaev18015065m.g	-3.20064	0.000223476	0.00223519	NA
Xelaev18035915m.g	-3.19959	0.00226967	0.0141709	cd37.L
Xelaev18038544m.g	-3.1986	0.00034788	0.00319252	rab33a.L
Xelaev18046733m.g	-3.19844	2.44149e-10	1.80366e-08	NA
Xelaev18035573m.g	-3.19843	2.39836e-05	0.000355724	LOC101732869-like.L
Xelaev18017257m.g	-3.19502	8.19647e-06	0.000143222	dpysl3.L
Xelaev18042542m.g	-3.19359	3.15824e-09	1.74048e-07	LOC100145695.S
Xelaev18021119m.g	-3.1914	0.00531407	0.0277185	NA
Xelaev18000195m.g	-3.19112	3.48094e-05	0.000485408	athl1.1
Xelaev18040532m.g	-3.18797	0.000792117	0.00615123	Xetrov90022450m.L
Xelaev18030303m.g	-3.18772	5.19821e-08	1.92471e-06	emilin1.S
Xelaev18039351m.g	-3.1792	2.79018e-05	0.000402785	prss16.L
Xelaev18030550m.g	-3.17624	0.000261714	0.00254735	NA
Xelaev18032275m.g	-3.1756	5.26385e-05	0.000683963	dpys.L
Xelaev18009375m.g	-3.17559	1.79271e-11	1.74216e-09	myoz2.S
Xelaev18030763m.g	-3.17372	0.000253786	0.00248352	LOC100495411-like.L
Xelaev18012527m.g	-3.16625	4.32583e-06	8.34973e-05	NA
Xelaev18016751m.g	-3.16524	0.00294467	0.0174181	NA
Xelaev18006606m.g	-3.16402	0.000131045	0.00144023	NA
Xelaev18042371m.g	-3.16362	9.67397e-06	0.000164832	ckm.S
Xelaev18033995m.g	-3.1624	1.96621e-06	4.26556e-05	NA
Xelaev18020735m.g	-3.16219	0.00883107	0.0407197	rbpms2.S
Xelaev18034437m.g	-3.16008	0.00111267	0.00809179	a1cf-like.L
Xelaev18026055m.g	-3.15757	5.38497e-09	2.75564e-07	pak7.L
Xelaev18022188m.g	-3.15429	0.000974934	0.00730039	irf7.L
Xelaev18034436m.g	-3.1475	0.00982996	0.0440952	NA
Xelaev18010077m.g	-3.14562	0.00389307	0.0216793	mlana-like.S
Xelaev18000756m.g	-3.14133	1.66724e-05	0.00026285	NA
Xelaev18042440m.g	-3.13635	0.00734449	0.0353412	Xetrov90020888m.S
Xelaev18023678m.g	-3.13004	1.09436e-05	0.000182825	LOC100488097.L
Xelaev18029818m.g	-3.12988	1.20507e-06	2.83675e-05	paqr9.S
Xelaev18002257m.g	-3.12967	0.00469933	0.0251507	NA
Xelaev18027236m.g	-3.12892	2.39552e-05	0.000355473	bves.L
Xelaev18007917m.g	-3.12792	0.00579074	0.0294761	tcn2.L
Xelaev18046100m.g	-3.12751	0.000414549	0.00367288	crhr1.2.S
Xelaev18044349m.g	-3.12574	0.00152269	0.0103504	NA
Xelaev18038581m.g	-3.12387	0.00410428	0.0225981	cav3.2.L
Xelaev18014028m.g	-3.1236	0.00288558	0.0171311	fam181b.L
Xelaev18038987m.g	-3.12252	0.0102571	0.0454846	dock11-like.1.L
Xelaev18018895m.g	-3.12158	0.00066365	0.00536035	rasal3.L
Xelaev18028369m.g	-3.11712	0.00010901	0.00124146	otof.L
Xelaev18044692m.g	-3.11345	2.9857e-05	0.000426612	slc25a12.L
Xelaev18009211m.g	-3.11281	3.18799e-05	0.000451745	fgb.S
Xelaev18028985m.g	-3.11203	0.000480375	0.00414755	NA
Xelaev18025681m.g	-3.1115	9.00563e-07	2.23551e-05	zc3h7b.S
Xelaev18002469m.g	-3.11043	5.71598e-05	0.000730953	ptn.1
Xelaev18034355m.g	-3.10046	4.22066e-08	1.61117e-06	tpi1.L
Xelaev18017954m.g	-3.09763	2.36952e-06	5.01688e-05	cpt1b.L
Xelaev18035149m.g	-3.09723	1.0368e-05	0.000174821	Xetrov90017991m.L
Xelaev18004185m.g	-3.0907	6.34232e-06	0.000115498	NA
Xelaev18046660m.g	-3.09064	0.00451251	0.0243559	cacna1g-like.S
Xelaev18011205m.g	-3.08938	0.00696333	0.0339241	NA
Xelaev18037921m.g	-3.0891	1.14186e-08	5.28964e-07	lrrc4b.S
Xelaev18014459m.g	-3.08891	1.81083e-06	3.97325e-05	popdc2.S
Xelaev18037487m.g	-3.08831	4.80538e-15	1.02093e-12	grik5-like.1.S
Xelaev18003569m.g	-3.08784	0.00584065	0.0296861	LOC100486268-like.1
Xelaev18028683m.g	-3.08608	5.13519e-05	0.000670886	prox1.S
Xelaev18024874m.g	-3.08135	0.00963791	0.0434912	LOC100486268-like.S
Xelaev18023927m.g	-3.07765	2.17405e-08	9.19971e-07	cav3.1.L
Xelaev18029136m.g	-3.07706	0.000284667	0.00273277	NA
Xelaev18031478m.g	-3.07638	0.000666022	0.00537669	NA
Xelaev18008952m.g	-3.07417	0.000802115	0.00621291	qdpr.S
Xelaev18035885m.g	-3.06649	4.3021e-08	1.63246e-06	LOC100135243.L
Xelaev18040452m.g	-3.06628	0.00277866	0.0166439	NA
Xelaev18026668m.g	-3.05889	0.000420116	0.00371153	tmem178a.L
Xelaev18043299m.g	-3.05502	3.40674e-05	0.000476603	LOC496414.L
Xelaev18032557m.g	-3.05197	2.9117e-07	8.63309e-06	NA
Xelaev18033633m.g	-3.05175	4.5079e-09	2.35373e-07	enosf1.S
Xelaev18012913m.g	-3.0491	0.00340645	0.0195018	cybb.L
Xelaev18005079m.g	-3.04689	0.00338477	0.0194065	sh3tc1-like.L
Xelaev18015319m.g	-3.04614	1.54303e-06	3.46951e-05	hspb1.S
Xelaev18037070m.g	-3.04091	0.0112057	0.048718	sfrp5.S
Xelaev18016966m.g	-3.03994	0.0036316	0.0204749	neurog1.L
Xelaev18035548m.g	-3.03965	0.000350459	0.0032084	LOC100493063.L
Xelaev18036703m.g	-3.03636	9.03775e-10	5.82462e-08	LOC100036725.S
Xelaev18005321m.g	-3.03343	0.00503818	0.0265424	mtmr7-like.L
Xelaev18024102m.g	-3.0316	0.00347634	0.0197989	NA
Xelaev18038912m.g	-3.02754	7.09238e-05	0.000868739	klhl4.L
Xelaev18020844m.g	-3.02613	1.57006e-09	9.31933e-08	NA
Xelaev18030196m.g	-3.02477	0.000503818	0.00431248	NA
Xelaev18041891m.g	-3.0213	4.72206e-09	2.44895e-07	cav3.2.S
Xelaev18012540m.g	-3.01602	5.86091e-11	4.9602e-09	LOC100497502.L
Xelaev18007695m.g	-3.01575	1.72774e-10	1.32071e-08	cdc45-like.L
Xelaev18025457m.g	-3.0148	3.30212e-07	9.69733e-06	agl.S
Xelaev18025611m.g	-3.01304	0.00623833	0.031223	olfml2b-like.S
Xelaev18005910m.g	-3.01252	0.00103876	0.0076757	hpse.L
Xelaev18034538m.g	-3.0105	1.08497e-05	0.000181453	chst15.L
Xelaev18020053m.g	-3.0069	4.79282e-11	4.12423e-09	NA
Xelaev18029712m.g	-3.00521	5.79218e-06	0.000106655	NA
Xelaev18046957m.g	-3.0002	1.58476e-05	0.000251262	NA
Xelaev18047040m.g	-2.99993	2.82691e-05	0.000407497	wnt10a.S
Xelaev18000224m.g	-2.99931	0.000332527	0.00308642	Xetrov90028744m.1
Xelaev18027404m.g	-2.9982	0.004675	0.0250498	myom2.L
Xelaev18005826m.g	-2.99788	0.000147902	0.001587	Xelaev18005826m
Xelaev18020273m.g	-2.99549	5.38325e-07	1.46758e-05	pgam2.S
Xelaev18032785m.g	-2.99138	0.00270079	0.0162703	crhr2.S
Xelaev18046976m.g	-2.98914	0.00306167	0.0179482	NA
Xelaev18044292m.g	-2.9867	0.00625975	0.0312998	NA
Xelaev18024663m.g	-2.98569	1.00509e-06	2.45154e-05	NA
Xelaev18041892m.g	-2.98312	7.54204e-07	1.93075e-05	LOC100496423.S
Xelaev18038113m.g	-2.98175	0.00186551	0.012137	NA
Xelaev18026911m.g	-2.97709	0.00129427	0.00909886	ero1lb.L
Xelaev18013100m.g	-2.97629	2.2228e-06	4.74864e-05	LOC100485374-like.L
Xelaev18034013m.g	-2.97427	0.000287458	0.00275184	Xetrov90017190m.S
Xelaev18034230m.g	-2.9736	0.000697452	0.00558216	NA
Xelaev18039153m.g	-2.97201	9.36429e-15	1.87322e-12	agpat1.L
Xelaev18032933m.g	-2.96927	0.00126633	0.00894784	steap2.S
Xelaev18025589m.g	-2.96859	3.79091e-06	7.45264e-05	rgs2.S
Xelaev18010747m.g	-2.96706	8.59891e-07	2.15635e-05	sncaip.S
Xelaev18042722m.g	-2.96504	0.00395271	0.021944	ctss.S
Xelaev18014899m.g	-2.96063	0.000473485	0.00409609	trem2.S
Xelaev18013443m.g	-2.95831	0.00688109	0.0335937	kif5a.L
Xelaev18020960m.g	-2.95655	2.56068e-05	0.000374651	magi2-like.1.S
Xelaev18035724m.g	-2.95044	0.000338047	0.00311771	NA
Xelaev18043405m.g	-2.94858	1.3018e-07	4.27995e-06	pkig-like.L
Xelaev18016491m.g	-2.94317	0.000521981	0.00442492	pde2a.S
Xelaev18015231m.g	-2.9412	2.49763e-08	1.03835e-06	tinagl1-like.S
Xelaev18038892m.g	-2.94057	2.87949e-07	8.56232e-06	NA
Xelaev18036477m.g	-2.93816	0.00742596	0.0356053	hcsta.L
Xelaev18041890m.g	-2.93537	0.000126195	0.0013959	arhgap4.S
Xelaev18042742m.g	-2.93194	0.00519412	0.027208	ankrd34a.S
Xelaev18015129m.g	-2.93178	0.00308843	0.0180879	manea.S
Xelaev18022715m.g	-2.93032	0.000320592	0.00299277	LOC100493819-like.L
Xelaev18020037m.g	-2.9302	2.01532e-06	4.36176e-05	LOC101732337.S
Xelaev18020590m.g	-2.92627	2.38263e-05	0.000354285	fsd2.S
Xelaev18022107m.g	-2.92474	0.00244666	0.0150533	LOC100488953.L
Xelaev18040044m.g	-2.92401	0.000946351	0.00713005	LOC101730682.L
Xelaev18034898m.g	-2.92291	0.00210916	0.0133858	neurog3.L
Xelaev18041894m.g	-2.92065	0.000120799	0.00135125	NA
Xelaev18045771m.g	-2.91822	0.000931068	0.00704383	NA
Xelaev18014925m.g	-2.91723	2.44597e-06	5.13287e-05	NA
Xelaev18044628m.g	-2.91622	0.000312047	0.00293166	fap.L
Xelaev18033574m.g	-2.91573	3.7173e-05	0.00051009	ldlrad4.S
Xelaev18023522m.g	-2.91542	0.00258411	0.0157076	NA
Xelaev18006878m.g	-2.9146	0.00152402	0.0103571	NA
Xelaev18040597m.g	-2.91449	1.40294e-06	3.22048e-05	LOC101732738.L
Xelaev18047731m.g	-2.91306	0.00139937	0.00968309	NA
Xelaev18035204m.g	-2.91186	0.000303182	0.0028641	nppb.L
Xelaev18027729m.g	-2.91036	0.000219694	0.00220452	paqr9.L
Xelaev18005752m.g	-2.90919	8.3648e-07	2.10869e-05	NA
Xelaev18043253m.g	-2.90661	0.000354742	0.00324278	tmem98.L
Xelaev18003796m.g	-2.90466	0.0104219	0.0460559	NA
Xelaev18003941m.g	-2.90456	8.33683e-06	0.000145184	NA
Xelaev18008345m.g	-2.90162	0.00182271	0.0119316	fyb.L
Xelaev18034353m.g	-2.89854	0.00132149	0.00926062	atn1-like.L
Xelaev18017408m.g	-2.89704	0.0014461	0.00991395	lta4h.L
Xelaev18037664m.g	-2.89396	1.62088e-05	0.000256197	LOC100135243.S
Xelaev18029935m.g	-2.89287	0.000603142	0.00497601	pik3cb.S
Xelaev18012792m.g	-2.88817	1.08562e-10	8.68667e-09	NA
Xelaev18035471m.g	-2.8855	0.000116118	0.00130599	NA
Xelaev18043295m.g	-2.88517	0.00334843	0.0192375	LOC100488256.L
Xelaev18036017m.g	-2.88137	0.00830311	0.0387966	NA
Xelaev18034855m.g	-2.88126	1.03051e-08	4.8467e-07	lrrc20.L
Xelaev18037709m.g	-2.87803	1.01751e-05	0.00017185	rasip1-like.S
Xelaev18021527m.g	-2.86885	3.84043e-08	1.50328e-06	myot.S
Xelaev18022264m.g	-2.86633	1.24106e-07	4.10655e-06	LOC100490804.L
Xelaev18002947m.g	-2.8644	0.0026385	0.0159719	NA
Xelaev18045505m.g	-2.86432	0.000410801	0.0036496	LOC100127598.L
Xelaev18034103m.g	-2.86255	0.000985262	0.00735628	NA
Xelaev18037047m.g	-2.86193	0.00381515	0.0213418	LOC101735145.S
Xelaev18029339m.g	-2.8618	0.0013336	0.00932856	NA
Xelaev18005736m.g	-2.86126	2.0407e-05	0.00031261	NA
Xelaev18003271m.g	-2.86104	0.000761244	0.00596698	LOC100498108-like.1
Xelaev18002896m.g	-2.85368	1.45561e-10	1.13811e-08	LOC100485017.1
Xelaev18005153m.g	-2.85087	0.00253101	0.0154734	qdpr.L
Xelaev18039313m.g	-2.84942	0.000328502	0.00305828	NA
Xelaev18014916m.g	-2.84746	0.00280294	0.0167599	NA
Xelaev18031558m.g	-2.84619	0.000151365	0.00162024	NA
Xelaev18012793m.g	-2.84384	1.33102e-07	4.3528e-06	NA
Xelaev18046597m.g	-2.84122	0.00395989	0.021976	slc32a1.S
Xelaev18034101m.g	-2.84079	2.14927e-05	0.000325358	gpt2.S
Xelaev18010686m.g	-2.83853	7.72514e-06	0.000136457	rnft2-like.S
Xelaev18040929m.g	-2.83783	2.31035e-05	0.000345498	NA
Xelaev18043016m.g	-2.83459	2.32315e-07	7.114e-06	mtx3-like.S
Xelaev18044350m.g	-2.83298	0.000874431	0.00668098	NA
Xelaev18026980m.g	-2.82854	0.00583887	0.0296819	LOC101734415.L
Xelaev18023833m.g	-2.82617	0.00533377	0.0277977	sema3b.L
Xelaev18025959m.g	-2.82616	0.00434734	0.0236198	ccdc3-like.2.S
Xelaev18025872m.g	-2.82571	0.000923335	0.00699392	fgd5-like.S
Xelaev18014812m.g	-2.82351	2.09119e-05	0.000318443	syt2-like.S
Xelaev18020187m.g	-2.81945	0.0066808	0.0328453	pdlim2.S
Xelaev18015749m.g	-2.81815	0.00500171	0.0264112	lect1.S
Xelaev18032710m.g	-2.81791	9.6639e-17	2.91869e-14	NA
Xelaev18031851m.g	-2.8141	1.70997e-05	0.000268352	Xetrov90016643m.L
Xelaev18001520m.g	-2.8087	0.00157646	0.0106361	LOC100158618.1
Xelaev18044225m.g	-2.80756	0.00667087	0.032817	Xetrov90027159m.L
Xelaev18012342m.g	-2.80218	0.00684919	0.0334793	ppm1j.L
Xelaev18001176m.g	-2.8018	4.43214e-07	1.24691e-05	NA
Xelaev18009901m.g	-2.80074	0.00924952	0.0421884	LOC100493989.S
Xelaev18027866m.g	-2.80051	0.00655918	0.0323765	klhl24.L
Xelaev18035772m.g	-2.79994	0.00458141	0.0246524	Xelaev18035772m
Xelaev18047028m.g	-2.7975	1.24443e-08	5.68782e-07	prkag3.S
Xelaev18016893m.g	-2.79682	0.000420832	0.0037139	NA
Xelaev18038429m.g	-2.79564	0.00101359	0.00752761	kif14-like.L
Xelaev18040537m.g	-2.79561	1.09238e-05	0.000182593	nes.L
Xelaev18039210m.g	-2.79361	1.74687e-06	3.85764e-05	LOC100487796-like.L
Xelaev18017631m.g	-2.79176	0.00103128	0.0076369	NA
Xelaev18010487m.g	-2.78161	0.0045328	0.0244506	slc5a1.2.S
Xelaev18016339m.g	-2.78129	2.3803e-06	5.03277e-05	nox4.S
Xelaev18032963m.g	-2.77979	3.60304e-06	7.11965e-05	grina.S
Xelaev18029509m.g	-2.779	0.000358007	0.00326972	NA
Xelaev18026509m.g	-2.77313	6.33574e-09	3.14298e-07	ugp2.L
Xelaev18026974m.g	-2.77236	9.89254e-08	3.38514e-06	epb41l2.L
Xelaev18032897m.g	-2.77132	0.0110945	0.0483624	LOC100495411-like.S
Xelaev18019131m.g	-2.76565	2.44375e-13	3.86095e-11	LOC100135382.L
Xelaev18033748m.g	-2.76559	4.74139e-08	1.77693e-06	NA
Xelaev18024665m.g	-2.76485	1.17625e-05	0.000194605	NA
Xelaev18006477m.g	-2.76395	8.34888e-09	3.99372e-07	c19orf60-like.L
Xelaev18018437m.g	-2.76004	3.26994e-09	1.78923e-07	igdcc4-like.L
Xelaev18024991m.g	-2.75501	0.00135476	0.00944442	NA
Xelaev18039714m.g	-2.75385	0.00124229	0.0088119	LOC100498371-like.L
Xelaev18039722m.g	-2.75368	3.38701e-11	3.04199e-09	NA
Xelaev18011798m.g	-2.75294	4.71661e-05	0.000624678	fzd9.L
Xelaev18042109m.g	-2.75281	0.00219183	0.0137968	col4a6-like.S
Xelaev18019702m.g	-2.75134	8.3608e-10	5.41098e-08	NA
Xelaev18037890m.g	-2.74851	0.00249527	0.0153035	cacng6.S
Xelaev18020600m.g	-2.7476	0.000801056	0.00620657	LOC101731107.S
Xelaev18014347m.g	-2.74367	1.95569e-07	6.11643e-06	sh3bgr.S
Xelaev18041583m.g	-2.73342	5.65761e-15	1.19376e-12	LOC100488020.S
Xelaev18018790m.g	-2.73241	3.83929e-07	1.09732e-05	plat.L
Xelaev18043977m.g	-2.73137	1.82665e-05	0.000283914	tox2.L
Xelaev18034208m.g	-2.72763	0.000207997	0.00210706	itprip.L
Xelaev18016066m.g	-2.72718	0.00862484	0.0399507	soat2.S
Xelaev18012070m.g	-2.72179	2.68269e-08	1.10191e-06	NA
Xelaev18025885m.g	-2.72142	0.00814223	0.0382503	chst13.S
Xelaev18045012m.g	-2.71988	5.15862e-06	9.63715e-05	slc40a1.L
Xelaev18005351m.g	-2.71938	0.000200174	0.00204258	ankrd37.L
Xelaev18000192m.g	-2.71895	0.000770156	0.00602168	NA
Xelaev18021408m.g	-2.71818	7.91297e-07	2.00797e-05	dpysl3.S
Xelaev18037081m.g	-2.71756	4.11775e-10	2.90944e-08	NA
Xelaev18010968m.g	-2.71662	0.00241647	0.0149033	ndufs4-like.S
Xelaev18013286m.g	-2.71634	0.000846502	0.0065047	acvrl1.L
Xelaev18006294m.g	-2.71387	0.00139362	0.00965198	march2.L
Xelaev18006469m.g	-2.71372	9.77872e-05	0.00112994	LOC100488961.L
Xelaev18012967m.g	-2.71049	0.00335006	0.0192433	NA
Xelaev18040669m.g	-2.70804	7.0961e-07	1.84009e-05	dusp23.L
Xelaev18044032m.g	-2.70528	0.00458705	0.0246784	fdxr.L
Xelaev18018458m.g	-2.70527	0.00239074	0.0147712	LOC100488454-like.L
Xelaev18040311m.g	-2.70116	6.538e-05	0.000815193	LOC100490663.L
Xelaev18018530m.g	-2.70097	0.00481477	0.0256005	nif.L
Xelaev18024945m.g	-2.70012	4.91702e-07	1.35608e-05	adat1.S
Xelaev18030738m.g	-2.69982	0.00850919	0.0395197	kiaa1462-like.L
Xelaev18023888m.g	-2.69659	7.74195e-05	0.000930181	NA
Xelaev18028541m.g	-2.69564	3.83988e-07	1.09732e-05	NA
Xelaev18003055m.g	-2.69486	0.000815209	0.00629195	NA
Xelaev18005397m.g	-2.69056	0.00141305	0.0097558	asb5.L
Xelaev18030041m.g	-2.69055	8.13373e-12	8.79185e-10	pxdn.S
Xelaev18003522m.g	-2.68916	0.0104372	0.046104	tcf21.1
Xelaev18020277m.g	-2.68874	3.13373e-07	9.22922e-06	NA
Xelaev18032267m.g	-2.68621	3.32916e-05	0.000467661	cthrc1.L
Xelaev18010441m.g	-2.68355	9.0346e-06	0.000155486	LOC100485666.S
Xelaev18038091m.g	-2.68035	9.31026e-15	1.87322e-12	plxna3.L
Xelaev18030463m.g	-2.67642	0.00610896	0.0307354	NA
Xelaev18041046m.g	-2.67459	0.0070266	0.0341637	sstr1.S
Xelaev18030966m.g	-2.67343	0.00030489	0.00287759	bzw2.L
Xelaev18010032m.g	-2.67238	0.00732714	0.0352689	dmrta1.S
Xelaev18008341m.g	-2.67123	0.00248649	0.0152557	NA
Xelaev18002771m.g	-2.6697	0.000433934	0.0038074	NA
Xelaev18018000m.g	-2.66816	5.10915e-07	1.40154e-05	dapk2.L
Xelaev18026395m.g	-2.66793	0.00589767	0.0299364	NA
Xelaev18046507m.g	-2.66761	3.58867e-06	7.09579e-05	g6pc-like.1.S
Xelaev18043310m.g	-2.6648	0.000184465	0.00190821	adam11.L
Xelaev18014327m.g	-2.66275	0.00706214	0.0342843	NA
Xelaev18013413m.g	-2.66138	1.47834e-06	3.36349e-05	LOC100498373.L
Xelaev18009406m.g	-2.65955	0.003726	0.0208924	cxxc4.S
Xelaev18020439m.g	-2.65939	0.00993216	0.0444014	Xetrov90009297m.S
Xelaev18023591m.g	-2.65922	0.000276897	0.00267234	NA
Xelaev18032504m.g	-2.65886	0.000629382	0.0051429	NA
Xelaev18021649m.g	-2.65594	0.00202312	0.0129572	NA
Xelaev18038282m.g	-2.65547	0.00125232	0.0088667	Xetrov90027822m.L
Xelaev18026932m.g	-2.65453	6.3657e-12	7.23623e-10	LOC779465.L
Xelaev18036124m.g	-2.65319	3.38655e-07	9.88202e-06	LOC100490155-like.L
Xelaev18036706m.g	-2.6529	2.63046e-05	0.000383321	ptpn6.S
Xelaev18033066m.g	-2.64907	0.00764865	0.0364067	skap2.S
Xelaev18023410m.g	-2.64906	0.000163563	0.00172974	agl.L
Xelaev18013048m.g	-2.64215	0.000828304	0.00638237	LOC100496564.L
Xelaev18045050m.g	-2.64058	0.000176863	0.00184193	hspe1.L
Xelaev18003658m.g	-2.63898	0.00188951	0.0122673	NA
Xelaev18043608m.g	-2.63792	0.00102988	0.00762842	sox18.L
Xelaev18040353m.g	-2.6334	0.0115431	0.0499084	ctsk-like.L
Xelaev18044471m.g	-2.63312	2.08083e-12	2.69336e-10	glb1.L
Xelaev18005103m.g	-2.62766	1.82527e-05	0.000283842	NA
Xelaev18045852m.g	-2.62684	0.00376823	0.0210909	ptrf.S
Xelaev18002125m.g	-2.62625	0.00357545	0.0202287	Xetrov90014332m.1
Xelaev18047383m.g	-2.62386	5.70562e-08	2.08502e-06	fzd5.S
Xelaev18040318m.g	-2.62215	0.0113784	0.0493554	LOC100490204-like.L
Xelaev18022287m.g	-2.62027	1.26036e-05	0.000206634	dpp3.L
Xelaev18013977m.g	-2.61969	1.54454e-18	6.42986e-16	LOC100498652.L
Xelaev18024766m.g	-2.61746	0.00295227	0.0174497	NA
Xelaev18009031m.g	-2.61653	0.000428658	0.00376969	corin-like.S
Xelaev18005679m.g	-2.61446	7.661e-10	5.01072e-08	Xetrov90001129m.L
Xelaev18007834m.g	-2.61243	0.00446241	0.024147	Xetrov90003149m.L
Xelaev18006833m.g	-2.61104	0.00813091	0.0382078	slc1a1.L
Xelaev18017950m.g	-2.60985	3.58535e-07	1.03904e-05	NA
Xelaev18024580m.g	-2.60828	0.00265646	0.0160523	ampd3.S
Xelaev18023304m.g	-2.60563	0.000960531	0.00721534	Xetrov90012037m.L
Xelaev18021998m.g	-2.60546	0.00154167	0.0104563	ifitm3.L
Xelaev18018495m.g	-2.60491	0.000299128	0.00283624	fah.L
Xelaev18015250m.g	-2.60267	0.00645263	0.0320303	gja4.S
Xelaev18018203m.g	-2.60243	0.00159936	0.0107647	bcl2l10.L
Xelaev18007328m.g	-2.60088	0.00160637	0.0108048	NA
Xelaev18012358m.g	-2.60074	3.76123e-21	2.51888e-18	fam212b.L
Xelaev18003482m.g	-2.59603	3.09742e-08	1.24731e-06	NA
Xelaev18026479m.g	-2.59542	0.000267883	0.00259836	cnrip1.L
Xelaev18043821m.g	-2.59349	0.00237366	0.0146951	NA
Xelaev18027881m.g	-2.59282	0.00883233	0.0407197	LOC100490761.L
Xelaev18041025m.g	-2.59256	1.85889e-10	1.407e-08	LOC101731188.S
Xelaev18000124m.g	-2.59011	0.011206	0.048718	frem2.1
Xelaev18018275m.g	-2.58801	0.000228762	0.00227624	NA
Xelaev18007831m.g	-2.58653	0.000140954	0.00152895	NA
Xelaev18014620m.g	-2.58507	0.000937914	0.00708345	slc13a5.S
Xelaev18028543m.g	-2.5689	1.62118e-06	3.61899e-05	NA
Xelaev18031357m.g	-2.56567	0.0002035	0.00207035	NA
Xelaev18037512m.g	-2.56496	0.00032742	0.00304913	LOC100485693.S
Xelaev18003222m.g	-2.56381	0.00887426	0.0408824	NA
Xelaev18043615m.g	-2.56243	4.46052e-06	8.55077e-05	NA
Xelaev18041585m.g	-2.56012	0.000883409	0.00673788	gsn.S
Xelaev18034151m.g	-2.55913	1.1023e-06	2.64261e-05	NA
Xelaev18041895m.g	-2.55783	0.00312893	0.0182625	NA
Xelaev18031020m.g	-2.55663	6.77874e-09	3.33588e-07	colq-like.L
Xelaev18001295m.g	-2.55391	0.00446502	0.0241569	NA
Xelaev18026250m.g	-2.55302	0.000981763	0.00733904	hhipl2.L
Xelaev18013178m.g	-2.55267	0.00599706	0.0303608	LOC100488759.L
Xelaev18011089m.g	-2.55029	5.70339e-05	0.000729949	LOC733459.S
Xelaev18038412m.g	-2.54954	2.59961e-17	8.89819e-15	rapgef1.L
Xelaev18005649m.g	-2.54844	0.00229222	0.0142713	egf.L
Xelaev18026475m.g	-2.54784	0.0035117	0.0199449	NA
Xelaev18037267m.g	-2.54431	6.1283e-07	1.62779e-05	snx19.S
Xelaev18029524m.g	-2.54353	0.00246363	0.0151426	kbtbd11.S
Xelaev18007943m.g	-2.54225	0.000190174	0.00195805	NA
Xelaev18045855m.g	-2.54038	7.1598e-07	1.85193e-05	Xetrov90025924m.S
Xelaev18022600m.g	-2.53973	3.60104e-05	0.000497989	alg13.L
Xelaev18010293m.g	-2.53963	0.00354535	0.0201027	nfatc4.S
Xelaev18010060m.g	-2.5377	0.00720426	0.0348132	lurap1l.S
Xelaev18024485m.g	-2.53743	9.01152e-05	0.00105998	f2.S
Xelaev18005741m.g	-2.53563	0.00460826	0.0247666	adh1b.L
Xelaev18001992m.g	-2.53502	0.00521581	0.0272984	NA
Xelaev18002398m.g	-2.53302	9.44106e-07	2.32487e-05	tubg1-like.2.1
Xelaev18006492m.g	-2.5322	0.000308791	0.00290639	tmod1-like.L
Xelaev18030364m.g	-2.53091	2.20281e-07	6.78597e-06	NA
Xelaev18003235m.g	-2.5296	0.00672876	0.0330215	Xetrov90029571m.1
Xelaev18037139m.g	-2.52855	0.000231867	0.00230119	myoz1.S
Xelaev18021502m.g	-2.52843	0.000149049	0.00159764	Xetrov90007520m.S
Xelaev18034370m.g	-2.52809	2.37375e-05	0.000353436	acta2.L
Xelaev18034301m.g	-2.52667	0.00814274	0.0382503	rgs10.L
Xelaev18039905m.g	-2.52536	6.85167e-10	4.51976e-08	slc8a3-like.L
Xelaev18018990m.g	-2.52425	0.00012432	0.0013801	LOC100495309-like.L
Xelaev18038102m.g	-2.52288	0.000525652	0.00444503	NA
Xelaev18046123m.g	-2.52206	0.000368919	0.0033515	fitm2.S
Xelaev18026566m.g	-2.52129	0.0101151	0.0450492	dstn.L
Xelaev18010493m.g	-2.52128	0.000726061	0.00576321	upb1.S
Xelaev18024550m.g	-2.52079	0.000187442	0.00193315	Xetrov90010149m.S
Xelaev18017831m.g	-2.51825	2.27767e-05	0.000340777	ccdc3-like.1.L
Xelaev18013783m.g	-2.51546	2.31434e-11	2.15394e-09	NA
Xelaev18014071m.g	-2.51518	0.00199322	0.0127977	LOC100496869.L
Xelaev18019521m.g	-2.51387	0.0102723	0.0455233	lrch4.L
Xelaev18020588m.g	-2.50837	1.4051e-06	3.22155e-05	tm6sf1.S
Xelaev18002461m.g	-2.50819	3.54687e-05	0.000491417	agk.1
Xelaev18014052m.g	-2.50511	0.000373808	0.00338692	NA
Xelaev18040736m.g	-2.50172	5.79715e-06	0.000106683	NA
Xelaev18013537m.g	-2.50114	0.000110308	0.00125208	tespa1.L
Xelaev18011192m.g	-2.5006	0.00203283	0.0130005	ptgfrn.L
Xelaev18005354m.g	-2.49841	0.000427631	0.00376281	slc25a4.L
Xelaev18046839m.g	-2.49819	2.80376e-05	0.000404555	Xetrov90027159m.S
Xelaev18040745m.g	-2.49746	0.00275218	0.0165074	LOC101733221.L
Xelaev18042997m.g	-2.49567	4.81219e-06	9.11152e-05	LOC100497042.S
Xelaev18044823m.g	-2.49353	0.00140257	0.00969647	NA
Xelaev18011360m.g	-2.49175	4.65258e-07	1.29474e-05	LOC100490784.L
Xelaev18008407m.g	-2.49093	9.7797e-16	2.46945e-13	znf532.L
Xelaev18013793m.g	-2.48879	6.3199e-05	0.000794981	cryl1.L
Xelaev18014321m.g	-2.48823	0.00619773	0.0310603	runx1.S
Xelaev18044508m.g	-2.48672	0.00136419	0.00949505	LOC100496109.L
Xelaev18022050m.g	-2.48256	0.0025727	0.0156723	LOC101733140.L
Xelaev18025794m.g	-2.48153	0.00440794	0.0239195	cish.S
Xelaev18013239m.g	-2.4799	2.41803e-05	0.000358125	NA
Xelaev18038205m.g	-2.47966	0.00262694	0.0159114	NA
Xelaev18037374m.g	-2.47606	0.000222762	0.00223022	NA
Xelaev18003876m.g	-2.47385	0.00284586	0.0169494	vsig2.1
Xelaev18036405m.g	-2.47333	0.00255204	0.0155679	Xetrov90029215m.L
Xelaev18021391m.g	-2.46858	0.00525991	0.0274812	cplx2.S
Xelaev18009837m.g	-2.46649	5.27994e-05	0.000685725	NA
Xelaev18031208m.g	-2.46516	0.00613923	0.0308222	igfbp1.L
Xelaev18006497m.g	-2.46364	0.000212141	0.00214129	foxe1.L
Xelaev18035818m.g	-2.46258	0.000746854	0.00589334	prdm16.L
Xelaev18033343m.g	-2.45394	8.53711e-06	0.000147916	murc.S
Xelaev18034070m.g	-2.45314	0.00109639	0.00799988	NA
Xelaev18031986m.g	-2.45297	2.5367e-07	7.66884e-06	LOC100145479.L
Xelaev18039938m.g	-2.45179	7.03132e-05	0.000863319	pax9.L
Xelaev18021059m.g	-2.45144	0.00471093	0.0251953	tspan12-like.S
Xelaev18009196m.g	-2.44998	0.000164212	0.001736	Xetrov90000859m.S
Xelaev18001760m.g	-2.44934	0.00538353	0.0279941	NA
Xelaev18038006m.g	-2.44739	0.000140309	0.00152357	LOC101731986.S
Xelaev18036038m.g	-2.44625	4.12937e-06	8.0309e-05	clec11a.L
Xelaev18006524m.g	-2.44414	9.57469e-07	2.34436e-05	LOC100487674-like.L
Xelaev18022721m.g	-2.4432	8.83321e-08	3.07476e-06	gpi.L
Xelaev18024771m.g	-2.44007	0.000219899	0.00220587	Xetrov90013754m.S
Xelaev18029679m.g	-2.43961	0.00472374	0.0252375	NA
Xelaev18006448m.g	-2.43959	0.00868415	0.0401761	shc2.L
Xelaev18043679m.g	-2.43948	0.00399169	0.0221006	Xelaev18043679m
Xelaev18021869m.g	-2.43938	0.000102136	0.00117403	f2.L
Xelaev18008303m.g	-2.43828	0.000301646	0.00285483	mocs2-like.L
Xelaev18045686m.g	-2.43565	0.00554256	0.0285558	itgax.L
Xelaev18001129m.g	-2.43535	0.000168132	0.00176895	NA
Xelaev18015523m.g	-2.42916	0.000201407	0.00205245	fhl2.S
Xelaev18017649m.g	-2.42822	0.000283037	0.00271966	cftr.L
Xelaev18010511m.g	-2.42653	0.0026836	0.0161909	mmp11.S
Xelaev18020438m.g	-2.42636	8.76499e-08	3.05792e-06	igdcc4-like.S
Xelaev18031040m.g	-2.42492	0.000665394	0.00537303	znf385d.L
Xelaev18027448m.g	-2.42387	0.00421077	0.0230567	capn10-like.L
Xelaev18044447m.g	-2.42015	5.57493e-05	0.000719092	NA
Xelaev18037777m.g	-2.41968	0.000462542	0.00402061	rcn3.S
Xelaev18016909m.g	-2.41946	2.08193e-05	0.000317348	NA
Xelaev18010647m.g	-2.41883	0.00131882	0.00924762	NA
Xelaev18024182m.g	-2.41797	0.0035009	0.0199093	LOC100485199-like.S
Xelaev18029671m.g	-2.41796	0.000535852	0.00451516	atp13a4.S
Xelaev18037146m.g	-2.41786	0.00934092	0.0424795	NA
Xelaev18035935m.g	-2.41601	0.000412989	0.00366082	rasip1-like.L
Xelaev18006054m.g	-2.41574	5.18131e-11	4.43376e-09	NA
Xelaev18023601m.g	-2.41428	5.92668e-06	0.000108871	Xetrov90012339m.L
Xelaev18010095m.g	-2.41088	2.42736e-07	7.37837e-06	NA
Xelaev18007930m.g	-2.41045	0.000776665	0.00606641	tmem17-like.1.L
Xelaev18020334m.g	-2.41022	1.29275e-05	0.000210934	NA
Xelaev18012886m.g	-2.40942	1.56763e-05	0.000248801	tlr7.L
Xelaev18019671m.g	-2.40791	4.27056e-07	1.21141e-05	NA
Xelaev18040466m.g	-2.40688	0.00952351	0.0430873	LOC101734608.L
Xelaev18044261m.g	-2.40509	2.26589e-06	4.82732e-05	NA
Xelaev18025494m.g	-2.40479	0.006635	0.0326827	NA
Xelaev18020200m.g	-2.40453	4.29922e-05	0.000578855	dok2.S
Xelaev18039089m.g	-2.40239	2.26804e-05	0.000339665	lgals9b-like.L
Xelaev18018315m.g	-2.40153	0.00932655	0.0424455	LOC100489191.L
Xelaev18015126m.g	-2.40136	3.50098e-06	6.95367e-05	rpa2.S
Xelaev18019070m.g	-2.39925	1.9382e-05	0.000298541	LOC100170436.L
Xelaev18005449m.g	-2.39542	1.17264e-06	2.78523e-05	Xetrov90000859m.L
Xelaev18013690m.g	-2.39535	1.57819e-15	3.82817e-13	Xetrov90006631m.L
Xelaev18001235m.g	-2.39149	8.56748e-11	7.03813e-09	dcaf10.1
Xelaev18012195m.g	-2.39135	0.00849684	0.0394802	NA
Xelaev18037261m.g	-2.39111	2.22511e-05	0.000334537	clstn3.S
Xelaev18038157m.g	-2.38988	0.00698733	0.0340157	LOC100488699-like.L
Xelaev18026982m.g	-2.38955	1.93944e-07	6.07177e-06	lama2.L
Xelaev18025651m.g	-2.38767	2.77816e-07	8.29302e-06	syngr1.S
Xelaev18045849m.g	-2.38494	0.000369891	0.00335735	LOC101732252.S
Xelaev18023236m.g	-2.38492	0.0104699	0.0462151	tnn.L
Xelaev18038049m.g	-2.38326	7.11789e-05	0.000870825	Xetrov90019644m.S
Xelaev18031194m.g	-2.38312	0.00715517	0.0346304	inhba.L
Xelaev18026713m.g	-2.382	0.000390859	0.00351044	LOC100489513.L
Xelaev18011950m.g	-2.37843	9.08635e-05	0.00106715	c1orf74.L
Xelaev18000929m.g	-2.37791	0.00811488	0.0381543	Xetrov90026357m.1
Xelaev18010189m.g	-2.3762	0.00953492	0.0431077	s1pr3.S
Xelaev18012446m.g	-2.37467	0.0101361	0.0451166	NA
Xelaev18022219m.g	-2.3701	0.00108088	0.0079186	macrod1-like.L
Xelaev18041273m.g	-2.36925	3.6595e-09	1.98758e-07	vrk1.S
Xelaev18032926m.g	-2.3691	7.1342e-08	2.54077e-06	ptpla.S
Xelaev18039246m.g	-2.36844	0.000858695	0.0065863	NA
Xelaev18027848m.g	-2.36823	0.00846641	0.0393744	NA
Xelaev18024367m.g	-2.36747	0.00481495	0.0256005	LOC613063.S
Xelaev18016177m.g	-2.36594	2.60017e-05	0.000379445	b3galtl.S
Xelaev18013292m.g	-2.36406	0.000167582	0.00176437	Xetrov90006178m.L
Xelaev18041553m.g	-2.36322	0.000394148	0.00353174	NA
Xelaev18005843m.g	-2.3599	2.96715e-08	1.19798e-06	slc4a4.L
Xelaev18043533m.g	-2.35821	0.00648784	0.0321453	NA
Xelaev18002468m.g	-2.35598	0.00412502	0.0226793	LOC100491072.1
Xelaev18029544m.g	-2.35228	2.56245e-05	0.000374651	NA
Xelaev18045113m.g	-2.35116	0.00328797	0.018968	rbfox1.L
Xelaev18002744m.g	-2.35062	0.000680151	0.00546783	NA
Xelaev18002080m.g	-2.3505	0.00409552	0.022562	tmem100.1
Xelaev18038941m.g	-2.34951	2.44421e-06	5.13267e-05	NA
Xelaev18012270m.g	-2.34852	0.00014339	0.00155152	def6.L
Xelaev18026766m.g	-2.34719	0.00541113	0.0280915	gnpat.L
Xelaev18026569m.g	-2.3471	1.8381e-10	1.39469e-08	LOC100498318-like.L
Xelaev18022829m.g	-2.34253	8.47662e-06	0.000147116	Xetrov90010767m.L
Xelaev18020464m.g	-2.34125	0.0114009	0.049432	NA
Xelaev18023627m.g	-2.34042	0.000862022	0.00660419	NA
Xelaev18030307m.g	-2.33989	0.000327239	0.00304913	NA
Xelaev18007376m.g	-2.3395	0.00804316	0.0379155	parp2.L
Xelaev18035905m.g	-2.33924	8.29092e-05	0.000988047	LOC100494984.L
Xelaev18028544m.g	-2.336	0.00112044	0.00813682	Xetrov90003757m.S
Xelaev18044001m.g	-2.33509	1.46219e-07	4.73155e-06	ndrg4.L
Xelaev18022296m.g	-2.33426	4.97576e-05	0.000652546	rin1.L
Xelaev18027325m.g	-2.33405	0.00180825	0.0118547	ube3d.L
Xelaev18027476m.g	-2.33405	0.00126188	0.00892615	sst.L
Xelaev18029525m.g	-2.33307	3.79496e-07	1.08751e-05	LOC100493255.S
Xelaev18019578m.g	-2.33301	6.44e-12	7.26706e-10	NA
Xelaev18016892m.g	-2.33133	1.19536e-09	7.39178e-08	NA
Xelaev18038116m.g	-2.3294	1.68243e-05	0.000264825	NA
Xelaev18021108m.g	-2.32903	7.51247e-08	2.66317e-06	nrcam.S
Xelaev18028425m.g	-2.32798	0.00221383	0.0139068	NA
Xelaev18031206m.g	-2.32752	2.17959e-06	4.67254e-05	LOC100492056.L
Xelaev18036758m.g	-2.32733	0.00279731	0.0167328	acta2.S
Xelaev18001342m.g	-2.32524	1.92362e-06	4.18955e-05	NA
Xelaev18025220m.g	-2.32454	0.0101527	0.0451646	NA
Xelaev18029526m.g	-2.3237	0.0034263	0.0195814	cln8-like.S
Xelaev18003284m.g	-2.32299	0.00016981	0.00178356	NA
Xelaev18043442m.g	-2.32272	0.00365089	0.0205536	NA
Xelaev18018622m.g	-2.32223	6.82309e-06	0.000123063	NA
Xelaev18013407m.g	-2.32182	0.000493034	0.00423665	rdh16.L
Xelaev18046589m.g	-2.3214	0.000330527	0.00307155	NA
Xelaev18023268m.g	-2.31812	0.000429408	0.00377414	glul-like.1.L
Xelaev18041768m.g	-2.3175	0.000120619	0.00134972	NA
Xelaev18028681m.g	-2.31717	0.00384622	0.0214844	NA
Xelaev18005778m.g	-2.31693	0.000143437	0.00155152	mmrn1.L
Xelaev18004077m.g	-2.31392	0.00170397	0.0112912	NA
Xelaev18027335m.g	-2.31292	0.000162089	0.00171823	NA
Xelaev18040524m.g	-2.3125	0.00481718	0.025608	LOC100492862.L
Xelaev18040006m.g	-2.31217	0.002678	0.0161698	NA
Xelaev18023194m.g	-2.31154	0.0105759	0.0465697	lrp8.L
Xelaev18007706m.g	-2.31102	0.00363836	0.0205059	comt.2.L
Xelaev18024189m.g	-2.31032	0.000109376	0.00124447	mrpl11.S
Xelaev18005257m.g	-2.30431	1.28498e-09	7.88548e-08	corin-like.L
Xelaev18024917m.g	-2.30342	0.00482307	0.0256348	has3.S
Xelaev18021895m.g	-2.30285	3.90342e-08	1.52213e-06	NA
Xelaev18008650m.g	-2.3026	0.00289131	0.0171585	NA
Xelaev18008853m.g	-2.30259	5.59293e-07	1.50872e-05	spon2.S
Xelaev18047401m.g	-2.30237	0.000353799	0.00323609	Xetrov90023828m.S
Xelaev18042838m.g	-2.30054	0.00109921	0.00801663	NA
Xelaev18001181m.g	-2.29969	1.75955e-06	3.8773e-05	kcnn1.1
Xelaev18025787m.g	-2.29889	0.000144829	0.00156273	vprbp-like.S
Xelaev18017241m.g	-2.29759	1.96251e-11	1.87755e-09	sfxn1.L
Xelaev18023651m.g	-2.29578	0.00117338	0.00841293	sun2.L
Xelaev18035118m.g	-2.29564	7.57723e-06	0.00013444	LOC100487967-like.L
Xelaev18035957m.g	-2.295	4.81524e-05	0.000634195	LOC101730884.L
Xelaev18029307m.g	-2.29443	0.000112269	0.0012706	LOC100490489.S
Xelaev18031202m.g	-2.29041	0.00038821	0.00349276	Xelaev18031202m
Xelaev18015519m.g	-2.28917	0.00279419	0.0167206	gpr45.S
Xelaev18009394m.g	-2.28671	0.000643401	0.00523332	gimd1-like.S
Xelaev18013138m.g	-2.28629	0.000588929	0.00488359	uggt2.L
Xelaev18024637m.g	-2.28575	4.422e-10	3.09601e-08	NA
Xelaev18042320m.g	-2.28558	1.19421e-06	2.82339e-05	NA
Xelaev18043673m.g	-2.28209	2.00716e-07	6.25202e-06	dcxr.L
Xelaev18023101m.g	-2.27792	4.93135e-05	0.000647867	NA
Xelaev18029600m.g	-2.27567	0.00162335	0.0108834	NA
Xelaev18009149m.g	-2.27332	0.000461218	0.00401024	asb5.S
Xelaev18036391m.g	-2.2707	0.00338854	0.0194173	NA
Xelaev18047429m.g	-2.26913	0.00101075	0.00751744	hspe1.S
Xelaev18002609m.g	-2.26789	1.23683e-08	5.66417e-07	NA
Xelaev18037133m.g	-2.26704	0.00850811	0.0395197	pitx3.S
Xelaev18017953m.g	-2.26483	2.07455e-13	3.36362e-11	NA
Xelaev18039470m.g	-2.26476	2.35397e-07	7.20124e-06	vash1.L
Xelaev18005004m.g	-2.26351	4.5609e-06	8.70526e-05	NA
Xelaev18015113m.g	-2.26331	0.00162476	0.0108881	fabp3.S
Xelaev18038110m.g	-2.26306	0.00212893	0.0134918	myh1-2-2.L
Xelaev18018521m.g	-2.26292	4.10808e-05	0.000556768	tacr1.L
Xelaev18005438m.g	-2.26242	8.40694e-08	2.94635e-06	fstl5.L
Xelaev18020585m.g	-2.26236	0.0110564	0.0482443	NA
Xelaev18005016m.g	-2.26008	1.42569e-13	2.45362e-11	spon2.L
Xelaev18045023m.g	-2.25966	0.000946544	0.00713005	hibch.L
Xelaev18024926m.g	-2.25516	0.00468198	0.0250753	crispld2.S
Xelaev18045566m.g	-2.25454	0.00101664	0.00754121	nt5m.L
Xelaev18003713m.g	-2.25367	3.51549e-05	0.000488256	NA
Xelaev18018209m.g	-2.25092	0.00180066	0.011815	scg3-like.L
Xelaev18013650m.g	-2.25024	0.00929146	0.0423296	LOC100492496.L
Xelaev18022527m.g	-2.24814	0.00324893	0.018799	Xetrov90011359m.L
Xelaev18044109m.g	-2.24173	1.76369e-10	1.34486e-08	mgat5b-like.L
Xelaev18042974m.g	-2.24098	0.00221366	0.0139068	Xetrov90027705m.S
Xelaev18039889m.g	-2.23975	1.26882e-05	0.000207911	NA
Xelaev18020026m.g	-2.23725	2.75302e-07	8.23394e-06	rnf130.S
Xelaev18009509m.g	-2.23679	1.71425e-05	0.000268876	adamts3.S
Xelaev18002068m.g	-2.23522	0.000585254	0.00485932	NA
Xelaev18031666m.g	-2.23509	1.42148e-05	0.000228908	NA
Xelaev18036485m.g	-2.23245	0.00832774	0.038888	Xetrov90019643m.L
Xelaev18038406m.g	-2.23129	2.06305e-06	4.44746e-05	NA
Xelaev18015369m.g	-2.22601	1.37167e-08	6.23239e-07	phkg1.S
Xelaev18044413m.g	-2.22513	1.29026e-05	0.000210639	march4.L
Xelaev18015001m.g	-2.22375	1.97699e-11	1.88555e-09	lmod1-like.S
Xelaev18028941m.g	-2.22142	0.00157838	0.0106444	NA
Xelaev18041711m.g	-2.21969	0.000284929	0.00273358	NA
Xelaev18023615m.g	-2.21398	2.75357e-08	1.12502e-06	fam78b.L
Xelaev18035533m.g	-2.2119	0.000777281	0.00606899	NA
Xelaev18019202m.g	-2.2103	0.000811921	0.00627372	LOC100490626.L
Xelaev18006290m.g	-2.20872	3.59985e-05	0.000497989	kank3.L
Xelaev18019957m.g	-2.20863	0.00044839	0.00392195	NA
Xelaev18029811m.g	-2.20735	2.45457e-05	0.000362238	dock10.S
Xelaev18015167m.g	-2.20732	0.00514525	0.0270071	ptpru.S
Xelaev18040783m.g	-2.20682	5.40139e-10	3.68948e-08	ppox.L
Xelaev18019227m.g	-2.20596	0.00247459	0.0151988	NA
Xelaev18037088m.g	-2.20401	0.000546286	0.00459178	dna2.S
Xelaev18043058m.g	-2.20276	3.65496e-05	0.000504005	NA
Xelaev18026912m.g	-2.20269	0.00159782	0.010759	gpr137b.L
Xelaev18033573m.g	-2.20205	0.00121221	0.00864029	fam210a.S
Xelaev18006146m.g	-2.1992	0.00125442	0.00887949	Xetrov90001378m.L
Xelaev18014188m.g	-2.19895	7.6119e-07	1.94438e-05	timm22.S
Xelaev18020457m.g	-2.19893	4.80968e-05	0.000633734	cers3.S
Xelaev18038926m.g	-2.19486	7.3935e-09	3.5925e-07	tmem182-like.2.L
Xelaev18044656m.g	-2.19406	0.00965823	0.0435433	NA
Xelaev18000669m.g	-2.19403	6.16773e-08	2.22747e-06	ldb3-like.1.1
Xelaev18046055m.g	-2.19389	0.00145109	0.00994046	ppp1r9b.S
Xelaev18004920m.g	-2.19312	8.5953e-05	0.00101658	NA
Xelaev18018897m.g	-2.1927	0.00497308	0.0263006	LOC100489110.L
Xelaev18001170m.g	-2.19106	0.000272333	0.00263406	abhd8.1
Xelaev18040104m.g	-2.18972	5.69809e-05	0.000729949	LOC100127850.L
Xelaev18016867m.g	-2.188	0.0110394	0.0481911	NA
Xelaev18020051m.g	-2.18352	3.55827e-06	7.04474e-05	camk2a.S
Xelaev18019866m.g	-2.18346	5.74916e-05	0.000734586	NA
Xelaev18010207m.g	-2.18103	0.00045003	0.00393215	tgm1.S
Xelaev18020425m.g	-2.17939	1.7363e-08	7.62166e-07	zwilch.S
Xelaev18015277m.g	-2.17801	0.00647666	0.0321133	NA
Xelaev18015583m.g	-2.17748	0.000444409	0.00389155	LOC100496564.S
Xelaev18003710m.g	-2.1766	0.0107967	0.0473051	mogs.1
Xelaev18039180m.g	-2.17565	7.39588e-06	0.000132156	stk19.L
Xelaev18012806m.g	-2.17424	0.00544595	0.02822	NA
Xelaev18010997m.g	-2.17348	0.00651326	0.0322361	c7.S
Xelaev18047799m.g	-2.17177	2.8499e-05	0.000409869	NA
Xelaev18026237m.g	-2.17109	0.0101505	0.0451646	tgfb2.L
Xelaev18028880m.g	-2.17063	0.00315416	0.018375	uqcc2.S
Xelaev18009344m.g	-2.17017	0.0011916	0.00852096	elovl6.S
Xelaev18018368m.g	-2.16786	1.71764e-06	3.80674e-05	mrps11.L
Xelaev18039314m.g	-2.16758	7.15998e-06	0.000128463	prx.L
Xelaev18031480m.g	-2.16652	0.000400516	0.00357943	NA
Xelaev18045391m.g	-2.1629	0.00826595	0.0386757	Xetrov90023370m.L
Xelaev18023715m.g	-2.16284	0.00612054	0.0307669	sh3bp1.L
Xelaev18009679m.g	-2.16201	4.93567e-08	1.84322e-06	slc20a2.S
Xelaev18037925m.g	-2.16023	0.00844144	0.039303	NA
Xelaev18020190m.g	-2.1602	0.00142265	0.00979772	slc39a14.S
Xelaev18026820m.g	-2.15707	4.75026e-06	9.00532e-05	pdgfrl.2.L
Xelaev18036265m.g	-2.157	0.00621086	0.0311109	LOC101732300.L
Xelaev18032280m.g	-2.15513	2.14213e-10	1.59398e-08	abra.L
Xelaev18000861m.g	-2.1529	3.7428e-06	7.36274e-05	nat16.1
Xelaev18041401m.g	-2.1523	7.75229e-07	1.97207e-05	elk1.S
Xelaev18014924m.g	-2.15202	3.00153e-07	8.86531e-06	slc6a17.S
Xelaev18012481m.g	-2.15014	8.17208e-06	0.000142877	ptpru.L
Xelaev18021852m.g	-2.14824	1.22565e-05	0.000201804	NA
Xelaev18046933m.g	-2.14699	0.00801625	0.0378002	NA
Xelaev18001237m.g	-2.14692	5.71514e-06	0.000105362	NA
Xelaev18010540m.g	-2.14664	3.76273e-09	2.02648e-07	cdc45-like.S
Xelaev18010723m.g	-2.14621	0.00033399	0.00309403	NA
Xelaev18035552m.g	-2.14606	1.6832e-05	0.000264825	ncam1.L
Xelaev18003170m.g	-2.1418	0.000345026	0.00316996	Xetrov90030730m.1
Xelaev18029674m.g	-2.14098	0.00311711	0.0182316	lamp3-like.S
Xelaev18037852m.g	-2.14022	0.00233266	0.0144704	LOC100491458.S
Xelaev18034826m.g	-2.13909	7.85451e-12	8.55004e-10	dnajc9.L
Xelaev18038684m.g	-2.13895	2.36733e-07	7.23493e-06	NA
Xelaev18006536m.g	-2.13487	0.000134108	0.00146866	LOC100494812-like.L
Xelaev18030590m.g	-2.13388	3.08582e-07	9.10553e-06	gjc2.L
Xelaev18015388m.g	-2.13184	9.62545e-05	0.00111558	gtf2i.S
Xelaev18031457m.g	-2.13175	0.000610989	0.00502593	fbxl7.L
Xelaev18029007m.g	-2.13161	0.000485411	0.00418048	shprh.S
Xelaev18021173m.g	-2.13146	4.40304e-05	0.000589548	lrrc10.S
Xelaev18032323m.g	-2.1312	0.00037702	0.00340901	LOC100494502.L
Xelaev18014735m.g	-2.13089	0.00265198	0.0160335	LOC100495198.S
Xelaev18024365m.g	-2.12982	0.000643505	0.00523332	NA
Xelaev18039251m.g	-2.12963	0.000652868	0.0052927	NA
Xelaev18017207m.g	-2.12919	0.000145691	0.00157039	prelid2.L
Xelaev18028454m.g	-2.12872	0.00144234	0.00989594	NA
Xelaev18000900m.g	-2.1275	0.00979995	0.0440148	trappc1.1
Xelaev18025375m.g	-2.12705	4.24819e-05	0.000573739	NA
Xelaev18009473m.g	-2.127	0.00283901	0.0169171	NA
Xelaev18032579m.g	-2.12688	3.40739e-06	6.80286e-05	NA
Xelaev18015919m.g	-2.12556	5.9722e-06	0.000109512	shmt2.S
Xelaev18028005m.g	-2.12462	3.46073e-15	7.66988e-13	pxdn.L
Xelaev18023752m.g	-2.12441	2.66995e-05	0.000388157	NA
Xelaev18039832m.g	-2.12435	0.000751332	0.00591504	NA
Xelaev18025255m.g	-2.12429	5.30519e-05	0.000688134	trabd2b.S
Xelaev18031184m.g	-2.12387	0.000138134	0.0015042	NA
Xelaev18001950m.g	-2.12317	0.00509898	0.0268007	NA
Xelaev18000697m.g	-2.12256	0.000338602	0.00312117	NA
Xelaev18018009m.g	-2.12126	4.20539e-06	8.17358e-05	NA
Xelaev18046409m.g	-2.12101	0.000334375	0.00309518	LOC101735197-like.S
Xelaev18046401m.g	-2.11928	0.00788736	0.0372952	NA
Xelaev18038542m.g	-2.11802	0.0016595	0.0110674	drp2.L
Xelaev18012820m.g	-2.11787	5.50796e-07	1.49233e-05	nxpe3-like.L
Xelaev18009014m.g	-2.11755	0.000467039	0.00405056	NA
Xelaev18028950m.g	-2.11742	0.000336858	0.00310997	NA
Xelaev18038529m.g	-2.11708	1.13876e-05	0.000189262	LOC100489481.L
Xelaev18018776m.g	-2.11577	0.00576898	0.0293897	tnfrsf10b.L
Xelaev18030250m.g	-2.11474	0.00455772	0.0245464	LOC101730630.S
Xelaev18046909m.g	-2.11459	1.67256e-08	7.38178e-07	NA
Xelaev18006135m.g	-2.11442	0.00134355	0.00938536	antxr2.L
Xelaev18044789m.g	-2.11308	0.000103021	0.00118288	dusp19.L
Xelaev18007544m.g	-2.11072	4.38308e-07	1.23876e-05	ccdc64.L
Xelaev18042469m.g	-2.11056	0.00820167	0.038441	ddah2.S
Xelaev18025511m.g	-2.11029	0.00313042	0.0182678	NA
Xelaev18009776m.g	-2.1092	1.63195e-08	7.24408e-07	NA
Xelaev18012745m.g	-2.1084	0.00719865	0.034797	NA
Xelaev18006399m.g	-2.10807	0.0110411	0.0481911	LOC100493989.L
Xelaev18009385m.g	-2.10717	0.00730963	0.0352068	qrfpr.S
Xelaev18006244m.g	-2.10445	0.000300264	0.00284526	LOC101734868.L
Xelaev18039977m.g	-2.10185	9.42663e-05	0.00109915	LOC101731188.L
Xelaev18039527m.g	-2.09827	3.13104e-08	1.2592e-06	tdp1.L
Xelaev18039474m.g	-2.09689	0.000554299	0.00464773	cipc.L
Xelaev18027806m.g	-2.09633	4.08663e-05	0.000554105	LOC100145345.L
Xelaev18014674m.g	-2.09522	5.08954e-14	9.22285e-12	tspan2.S
Xelaev18046546m.g	-2.09484	6.5507e-05	0.000816017	LOC101730677.S
Xelaev18008692m.g	-2.09379	0.000790587	0.00614245	NA
Xelaev18043744m.g	-2.09326	1.28634e-06	2.99524e-05	pycr1.L
Xelaev18008371m.g	-2.09116	0.000267573	0.00259713	Xetrov90003677m.L
Xelaev18035208m.g	-2.08965	6.69796e-06	0.000121232	agtrap.L
Xelaev18046667m.g	-2.08851	0.00549938	0.0284013	xylt2.S
Xelaev18033273m.g	-2.08798	5.81633e-05	0.000741323	mlh1.S
Xelaev18041745m.g	-2.08764	0.0024592	0.0151183	bgn.S
Xelaev18003132m.g	-2.08698	7.41151e-05	0.000900312	LOC100496812.1
Xelaev18000685m.g	-2.08693	2.68531e-07	8.07061e-06	mttp.2.1
Xelaev18043824m.g	-2.08652	0.00538122	0.0279881	ezh1.L
Xelaev18041896m.g	-2.08641	0.000106866	0.00122066	NA
Xelaev18026586m.g	-2.08551	0.0040735	0.0224607	uqcc2.L
Xelaev18030868m.g	-2.08463	2.69883e-08	1.10706e-06	NA
Xelaev18038108m.g	-2.0845	1.81113e-09	1.06274e-07	porcn.L
Xelaev18002941m.g	-2.08325	1.67882e-10	1.29294e-08	NA
Xelaev18027787m.g	-2.08057	5.44017e-06	0.000100909	mogat1-like.2.L
Xelaev18008198m.g	-2.0802	0.000286709	0.00274724	homer1.L
Xelaev18044378m.g	-2.07957	3.36198e-11	3.02834e-09	eaf2.L
Xelaev18043999m.g	-2.07882	0.000119953	0.00134391	mmp24.L
Xelaev18013429m.g	-2.07797	5.96441e-11	5.03396e-09	shmt2.L
Xelaev18033781m.g	-2.07594	2.62543e-06	5.46849e-05	cpa6.S
Xelaev18040024m.g	-2.07557	0.00045421	0.00395936	NA
Xelaev18028556m.g	-2.07433	0.000573287	0.00477832	NA
Xelaev18010358m.g	-2.06987	7.03741e-09	3.44118e-07	zmat5.S
Xelaev18025134m.g	-2.06861	0.000108122	0.00123272	foxd3.S
Xelaev18003678m.g	-2.06717	0.00603533	0.0304944	NA
Xelaev18007785m.g	-2.06308	4.16957e-15	9.04561e-13	cdk2ap1.L
Xelaev18016922m.g	-2.06277	0.00283631	0.016907	gpx3.L
Xelaev18017952m.g	-2.06249	4.55787e-06	8.70488e-05	Xetrov90008497m.L
Xelaev18038385m.g	-2.0619	0.000287457	0.00275184	LOC100491408.L
Xelaev18043766m.g	-2.06033	1.80233e-07	5.70631e-06	NA
Xelaev18022029m.g	-2.06025	5.0949e-12	5.97885e-10	ifitm10-like.L
Xelaev18012047m.g	-2.05509	0.00161261	0.0108278	manea.L
Xelaev18012860m.g	-2.05462	3.61281e-25	3.97486e-22	nup88.L
Xelaev18003950m.g	-2.04843	0.00013905	0.00151256	NA
Xelaev18002357m.g	-2.04566	0.000566494	0.00473451	NA
Xelaev18032063m.g	-2.0454	5.46278e-07	1.4827e-05	ttpa.L
Xelaev18024877m.g	-2.04478	0.00304529	0.0178896	NA
Xelaev18012448m.g	-2.04476	8.79423e-06	0.000151858	ago1.L
Xelaev18015005m.g	-2.04406	3.46807e-08	1.36796e-06	rabif.S
Xelaev18031022m.g	-2.04402	0.00157437	0.010629	btd.L
Xelaev18026934m.g	-2.04328	0.000259356	0.00252999	LOC100491052.L
Xelaev18040503m.g	-2.04155	0.00157619	0.0106361	LOC100491172.L
Xelaev18023856m.g	-2.04119	0.000195986	0.0020065	NA
Xelaev18041983m.g	-2.0403	0.00861357	0.0399262	gjb1.S
Xelaev18005657m.g	-2.04009	0.00198153	0.0127438	NA
Xelaev18005862m.g	-2.03691	0.00684235	0.0334715	ccni.L
Xelaev18038343m.g	-2.03691	0.00844696	0.0393137	LOC100487399.L
Xelaev18017376m.g	-2.03628	0.000349022	0.00319999	NA
Xelaev18010727m.g	-2.03428	2.63045e-06	5.47156e-05	NA
Xelaev18041713m.g	-2.03421	0.000167363	0.00176327	NA
Xelaev18021981m.g	-2.03171	0.000428936	0.00377106	kcna4.L
Xelaev18026342m.g	-2.0285	0.00409393	0.0225573	rbks.L
Xelaev18047403m.g	-2.02611	0.000384708	0.00346733	col3a1.S
Xelaev18033114m.g	-2.02554	2.1145e-16	5.86841e-14	NA
Xelaev18006633m.g	-2.02424	0.00039987	0.00357469	NA
Xelaev18008219m.g	-2.02394	0.000947568	0.00713537	NA
Xelaev18017773m.g	-2.02229	0.00179733	0.0118006	reln.L
Xelaev18022635m.g	-2.02205	1.23986e-06	2.90679e-05	has3.L
Xelaev18019570m.g	-2.02182	5.42157e-08	1.99485e-06	zcwpw1.L
Xelaev18031034m.g	-2.02152	0.00137061	0.00952523	NA
Xelaev18011076m.g	-2.01922	0.00146816	0.0100417	LOC100485773.S
Xelaev18009020m.g	-2.0177	0.00391323	0.0217798	bend4-like.S
Xelaev18023512m.g	-2.01697	0.00121158	0.00863783	gucy2c.L
Xelaev18043756m.g	-2.01667	0.00345761	0.0197141	gcgr-like.L
Xelaev18037569m.g	-2.01473	0.000672285	0.00541732	LOC100145446.S
Xelaev18002800m.g	-2.01447	1.13579e-05	0.000189029	dnm1.1
Xelaev18034702m.g	-2.01438	0.000251167	0.00246258	NA
Xelaev18016009m.g	-2.01388	4.22135e-05	0.000570614	znf385a.S
Xelaev18045087m.g	-2.01102	7.45553e-06	0.000132914	LOC100485964-like.L
Xelaev18009443m.g	-2.01037	0.00206715	0.0131762	NA
Xelaev18012530m.g	-2.00861	0.00086242	0.0066056	oscp1.L
Xelaev18032558m.g	-2.00737	5.56036e-05	0.000717606	Xetrov90028487m.L
Xelaev18039551m.g	-2.00562	0.00191239	0.0123793	lgmn.L
Xelaev18042328m.g	-2.00312	1.64583e-06	3.6687e-05	NA
Xelaev18004284m.g	-2.00183	0.0025939	0.0157547	NA
Xelaev18006828m.g	-1.99881	0.00991267	0.0443413	jak2.L
Xelaev18035297m.g	-1.99826	0.000419235	0.00370587	ei24.L
Xelaev18012015m.g	-1.99737	0.000479679	0.00414269	rab44.L
Xelaev18015169m.g	-1.99675	0.000398015	0.00356121	mecr.S
Xelaev18028925m.g	-1.99647	3.99177e-08	1.54371e-06	cdc42ep3.S
Xelaev18038547m.g	-1.9962	4.30292e-08	1.63246e-06	LOC100488687.L
Xelaev18027878m.g	-1.99476	5.3309e-05	0.000690886	NA
Xelaev18015880m.g	-1.99212	0.0105952	0.0466148	NA
Xelaev18002067m.g	-1.99206	0.00409973	0.0225811	NA
Xelaev18035279m.g	-1.99095	3.21872e-12	4.03072e-10	fli1.L
Xelaev18020695m.g	-1.99013	0.000893169	0.0068013	mcee.S
Xelaev18020637m.g	-1.98771	8.61672e-07	2.15635e-05	myo5a-like.S
Xelaev18028525m.g	-1.98543	0.00580061	0.0295166	NA
Xelaev18031916m.g	-1.98515	7.32873e-05	0.000892367	Xetrov90016704m.L
Xelaev18009313m.g	-1.98258	0.00111647	0.0081156	intu.S
Xelaev18022342m.g	-1.98057	0.00323922	0.0187535	sipa1-like.L
Xelaev18028242m.g	-1.97997	0.00115764	0.00832843	sox7.L
Xelaev18043836m.g	-1.97831	0.00209355	0.0133087	g6pc-like.1.L
Xelaev18039087m.g	-1.97817	0.000103706	0.00118809	gemin7.L
Xelaev18023186m.g	-1.97816	0.0061424	0.0308331	scp2.L
Xelaev18003069m.g	-1.97657	0.000112595	0.00127335	NA
Xelaev18007933m.g	-1.97438	0.00513697	0.0269682	hint1.L
Xelaev18035916m.g	-1.97406	0.000564712	0.00472346	ndufa3.L
Xelaev18016574m.g	-1.97309	0.00075428	0.0059216	eps8.L
Xelaev18001925m.g	-1.97248	0.0062036	0.0310795	cyba.1
Xelaev18039441m.g	-1.97008	6.3967e-06	0.000116327	vsx2.L
Xelaev18018402m.g	-1.96909	3.41638e-06	6.81197e-05	NA
Xelaev18035100m.g	-1.96856	0.000121066	0.00135326	unc93b1.L
Xelaev18000899m.g	-1.96644	1.15232e-06	2.74968e-05	LOC101732688.1
Xelaev18021843m.g	-1.9658	3.68269e-06	7.26306e-05	NA
Xelaev18033941m.g	-1.96312	1.75545e-06	3.87103e-05	abra.S
Xelaev18039910m.g	-1.96296	9.66646e-06	0.000164795	sptb.L
Xelaev18025363m.g	-1.96167	9.64093e-08	3.31102e-06	alg14-like.S
Xelaev18045531m.g	-1.95684	3.64868e-05	0.000503364	LOC100489739.L
Xelaev18022529m.g	-1.95595	0.000133341	0.00146285	NA
Xelaev18029397m.g	-1.95293	1.0927e-06	2.62594e-05	slc35a1.S
Xelaev18045869m.g	-1.95265	0.00397747	0.0220457	fkbp10.S
Xelaev18029753m.g	-1.95032	0.00503448	0.0265387	NA
Xelaev18025831m.g	-1.94999	5.30845e-13	7.78724e-11	tnnc1.S
Xelaev18045205m.g	-1.94991	0.00371617	0.0208563	syt17.L
Xelaev18022474m.g	-1.94985	0.00626874	0.0313295	NA
Xelaev18030160m.g	-1.94931	0.000240702	0.00237587	clic4.S
Xelaev18026939m.g	-1.94812	0.000307199	0.00289583	NA
Xelaev18007028m.g	-1.94708	6.3992e-05	0.000803317	twsg2.L
Xelaev18000494m.g	-1.94651	5.36256e-11	4.57615e-09	fam46c.1
Xelaev18029349m.g	-1.94574	0.00302854	0.0178184	LOC100485774.S
Xelaev18023240m.g	-1.94559	5.48851e-07	1.48837e-05	NA
Xelaev18028490m.g	-1.94401	1.47744e-07	4.77087e-06	Xetrov90013347m.S
Xelaev18017673m.g	-1.94346	3.38511e-08	1.34557e-06	lmod2.L
Xelaev18030980m.g	-1.94328	0.000724572	0.00575768	snx10.L
Xelaev18035371m.g	-1.94281	0.00656714	0.0324055	LOC100489109-like.L
Xelaev18034872m.g	-1.94265	0.00481061	0.0255907	LOC101735007.L
Xelaev18023376m.g	-1.94183	0.00633513	0.0315844	prdx6-like.L
Xelaev18012483m.g	-1.94137	1.18226e-10	9.36264e-09	mecr.L
Xelaev18027046m.g	-1.94097	0.00605621	0.0305648	NA
Xelaev18000053m.g	-1.94068	0.000291339	0.00277863	tmem132a.1
Xelaev18017575m.g	-1.93839	0.00128445	0.00905259	NA
Xelaev18021375m.g	-1.93798	8.60445e-07	2.15635e-05	pdlim7.S
Xelaev18022881m.g	-1.93769	0.000753542	0.0059216	bcl10.L
Xelaev18034799m.g	-1.93671	0.00328025	0.0189478	NA
Xelaev18015657m.g	-1.9365	1.50921e-07	4.86834e-06	LOC100486181.S
Xelaev18002359m.g	-1.9358	0.000753195	0.0059216	NA
Xelaev18021148m.g	-1.93548	0.00854854	0.0396606	NA
Xelaev18024497m.g	-1.93466	2.68674e-06	5.56609e-05	NA
Xelaev18004383m.g	-1.93353	4.21067e-06	8.17869e-05	pgls.1
Xelaev18016928m.g	-1.93337	0.000278502	0.0026853	NA
Xelaev18004905m.g	-1.93323	6.16399e-07	1.63555e-05	pradc1.L
Xelaev18005542m.g	-1.93305	0.00373284	0.0209194	NA
Xelaev18042079m.g	-1.93302	0.00941444	0.0427193	zc4h2.S
Xelaev18015786m.g	-1.93219	0.000831209	0.00639676	NA
Xelaev18044460m.g	-1.93215	1.03582e-06	2.51651e-05	ubxn4.L
Xelaev18028776m.g	-1.93144	0.000727592	0.00577098	ston1.S
Xelaev18025751m.g	-1.92949	0.0101728	0.0452277	atp2b2-like.S
Xelaev18025827m.g	-1.92934	0.00168727	0.0112022	LOC100487019.S
Xelaev18028910m.g	-1.92719	0.00991583	0.0443413	slc8a1-like.S
Xelaev18044586m.g	-1.92536	0.00839344	0.0391474	gpd2.L
Xelaev18008475m.g	-1.92472	0.00096608	0.00724064	eef2.2.L
Xelaev18016924m.g	-1.92361	1.98829e-12	2.59539e-10	anxa6.L
Xelaev18022166m.g	-1.92343	2.10779e-11	1.9918e-09	NA
Xelaev18040950m.g	-1.92323	3.46207e-08	1.36734e-06	pklr.L
Xelaev18000863m.g	-1.92063	2.24632e-07	6.90621e-06	mblac1.1
Xelaev18018929m.g	-1.91962	0.00609499	0.0306801	NA
Xelaev18020016m.g	-1.91926	0.000122169	0.0013631	pcdh12.S
Xelaev18006221m.g	-1.91827	0.00355436	0.0201493	reep6.L
Xelaev18037092m.g	-1.91555	0.00221966	0.013935	fam149b1-like.S
Xelaev18046677m.g	-1.91539	0.00504689	0.0265723	fdxr.S
Xelaev18013549m.g	-1.91353	3.04383e-09	1.68345e-07	znf385a.L
Xelaev18039478m.g	-1.91146	2.61691e-08	1.0792e-06	pomt2-like.L
Xelaev18044305m.g	-1.91086	1.43979e-05	0.000231494	NA
Xelaev18032676m.g	-1.91013	0.00409318	0.0225571	NA
Xelaev18009425m.g	-1.90847	0.00699495	0.0340367	LOC100487453-like.S
Xelaev18046635m.g	-1.90662	3.14887e-12	3.95935e-10	tox2.S
Xelaev18039051m.g	-1.90647	2.99379e-10	2.16494e-08	ppp5c.L
Xelaev18012957m.g	-1.90603	4.68628e-15	1.00254e-12	tmem182-like.1.L
Xelaev18022673m.g	-1.9044	0.00238673	0.0147612	mthfsd.L
Xelaev18034085m.g	-1.90396	0.00534122	0.0278271	Xetrov90017319m.S
Xelaev18014524m.g	-1.9034	0.00119773	0.0085577	fzd9.S
Xelaev18024997m.g	-1.90263	6.94478e-07	1.80693e-05	got2.S
Xelaev18029463m.g	-1.90228	0.0101527	0.0451646	LOC100488048.S
Xelaev18042597m.g	-1.9022	4.17721e-07	1.18602e-05	timm50.S
Xelaev18036369m.g	-1.90205	0.00185773	0.0120941	Xetrov90027205m.L
Xelaev18002785m.g	-1.90014	0.00227438	0.0141967	usp20.1
Xelaev18039168m.g	-1.89892	0.000558966	0.00468048	NA
Xelaev18034726m.g	-1.89745	0.00225944	0.0141297	abcc2-like.L
Xelaev18004231m.g	-1.89602	1.64687e-08	7.28928e-07	LOC100485411.1
Xelaev18015458m.g	-1.89561	0.00217669	0.0137239	Xetrov90005767m.S
Xelaev18027918m.g	-1.89532	0.000355732	0.00325087	LOC100498622.L
Xelaev18006623m.g	-1.89448	0.00780718	0.0369792	LOC101731059.L
Xelaev18018439m.g	-1.89404	5.2927e-06	9.85178e-05	ptplad1-like.L
Xelaev18010590m.g	-1.89216	5.66254e-10	3.8423e-08	bri3bp.S
Xelaev18033582m.g	-1.89155	6.1485e-05	0.00077691	lrrc30.S
Xelaev18040192m.g	-1.8915	1.63612e-07	5.24441e-06	LOC101733690-like.L
Xelaev18039120m.g	-1.8912	1.84952e-05	0.000287178	NA
Xelaev18027407m.g	-1.89101	0.00174066	0.0114947	LOC100493255.L
Xelaev18003184m.g	-1.8866	8.46124e-05	0.00100541	LOC100485662.1
Xelaev18036696m.g	-1.88498	1.04941e-05	0.000176753	aicda.S
Xelaev18023341m.g	-1.88352	0.00398074	0.0220598	NA
Xelaev18037100m.g	-1.88218	0.0100402	0.0447959	anapc16.S
Xelaev18008269m.g	-1.88074	0.00784224	0.0371217	ankrd55.L
Xelaev18036002m.g	-1.87915	0.00205662	0.0131236	NA
Xelaev18005853m.g	-1.87881	0.00662914	0.0326622	NA
Xelaev18009194m.g	-1.87664	0.00684821	0.0334793	fam198b.S
Xelaev18028390m.g	-1.87341	0.00970634	0.0437108	esco2.L
Xelaev18046259m.g	-1.87308	0.000514297	0.00437543	LOC100495442.S
Xelaev18036767m.g	-1.87271	7.68265e-06	0.000135784	NA
Xelaev18039073m.g	-1.87111	1.3459e-05	0.000218336	ckm.L
Xelaev18033322m.g	-1.86974	3.87426e-08	1.51268e-06	NA
Xelaev18029955m.g	-1.86824	0.000361988	0.00329728	LOC101733336.S
Xelaev18018762m.g	-1.86808	2.24194e-12	2.87771e-10	slc39a14.L
Xelaev18031018m.g	-1.86768	4.7017e-07	1.30605e-05	fkbp14.L
Xelaev18018271m.g	-1.86708	4.09463e-12	4.88912e-10	tm6sf1.L
Xelaev18004241m.g	-1.8659	1.04958e-06	2.54593e-05	NA
Xelaev18007563m.g	-1.86578	1.11039e-07	3.73853e-06	NA
Xelaev18011361m.g	-1.86441	0.00046825	0.0040565	LOC100489930.L
Xelaev18020573m.g	-1.86343	0.0114441	0.0495777	Xetrov90008856m.S
Xelaev18021090m.g	-1.86308	2.91166e-07	8.63309e-06	c7orf60.S
Xelaev18024764m.g	-1.86304	0.00200124	0.0128385	NA
Xelaev18021025m.g	-1.8619	3.38026e-05	0.000473328	qrich1.2.S
Xelaev18039483m.g	-1.86096	7.60185e-06	0.000134588	ahsa1.L
Xelaev18024617m.g	-1.86048	0.00923012	0.0421187	NA
Xelaev18009335m.g	-1.86023	0.00190985	0.0123676	ccdc109b.S
Xelaev18042111m.g	-1.85944	3.14453e-05	0.000446614	col4a5-like.S
Xelaev18022386m.g	-1.85913	1.38238e-09	8.38299e-08	fto.L
Xelaev18045856m.g	-1.85741	0.00773346	0.036714	NA
Xelaev18001399m.g	-1.8574	0.0043053	0.023441	NA
Xelaev18035355m.g	-1.85539	1.8708e-06	4.08736e-05	LOC100144974.L
Xelaev18043931m.g	-1.8544	6.56065e-06	0.000119027	ahcy.L
Xelaev18020802m.g	-1.85368	0.000232509	0.00230607	NA
Xelaev18010791m.g	-1.85367	9.54514e-07	2.34114e-05	NA
Xelaev18025225m.g	-1.85349	0.0010918	0.00797584	mast2.S
Xelaev18038790m.g	-1.8523	4.45488e-07	1.25102e-05	col4a5-like.L
Xelaev18007032m.g	-1.85122	1.45879e-09	8.79444e-08	NA
Xelaev18012811m.g	-1.85088	0.00105464	0.00775583	NA
Xelaev18035182m.g	-1.85087	0.00646727	0.0320771	apitd1.L
Xelaev18021706m.g	-1.85035	0.000544175	0.00457529	NA
Xelaev18015252m.g	-1.85024	1.89582e-07	5.95337e-06	NA
Xelaev18004721m.g	-1.84851	1.25332e-14	2.45922e-12	afg3l1p.1
Xelaev18033865m.g	-1.84777	0.000550633	0.00462201	otud6b.S
Xelaev18031585m.g	-1.84734	5.48177e-06	0.000101498	LOC100145507.L
Xelaev18013979m.g	-1.84583	0.00411417	0.0226331	NA
Xelaev18024644m.g	-1.84294	0.000170296	0.00178744	rps13.S
Xelaev18013694m.g	-1.83952	5.36673e-05	0.000694945	ufm1.L
Xelaev18006818m.g	-1.83931	2.19572e-05	0.000330765	kiaa2026.L
Xelaev18011200m.g	-1.83869	0.00119668	0.00855334	NA
Xelaev18018071m.g	-1.83858	0.00967557	0.0436067	cyp1a1.L
Xelaev18012780m.g	-1.83827	0.0026523	0.0160335	tinagl1-like.L
Xelaev18022036m.g	-1.83784	9.17893e-09	4.37042e-07	NA
Xelaev18004728m.g	-1.83741	0.00997321	0.0445526	jak2.1
Xelaev18006317m.g	-1.83565	0.001119	0.00812826	adamts10-like.L
Xelaev18042412m.g	-1.83463	9.04484e-16	2.30277e-13	NA
Xelaev18041815m.g	-1.83394	0.000349253	0.00320115	NA
Xelaev18000418m.g	-1.83219	0.00118244	0.00846926	NA
Xelaev18001485m.g	-1.83162	0.00135082	0.00942758	NA
Xelaev18004566m.g	-1.83062	0.00497717	0.0263177	NA
Xelaev18002930m.g	-1.82879	7.8255e-08	2.75511e-06	frs3.1
Xelaev18026089m.g	-1.82748	5.08681e-08	1.89028e-06	rtn4.L
Xelaev18020255m.g	-1.82429	8.92224e-07	2.22018e-05	Xetrov90009043m.S
Xelaev18000171m.g	-1.82385	0.00884233	0.0407597	NA
Xelaev18014446m.g	-1.82299	0.00806411	0.0379851	Xetrov90030720m.S
Xelaev18014029m.g	-1.81801	1.0284e-06	2.50243e-05	prcp.L
Xelaev18003384m.g	-1.81564	0.0063287	0.0315677	LOC100496186.1
Xelaev18043597m.g	-1.81563	0.000103612	0.00118745	myt1.L
Xelaev18021210m.g	-1.81547	0.000143888	0.00155531	NA
Xelaev18037453m.g	-1.81404	8.94565e-18	3.36073e-15	ncam1.S
Xelaev18045269m.g	-1.81391	0.000253341	0.00247995	c16orf91.L
Xelaev18002400m.g	-1.81281	4.37907e-05	0.000587551	tha1p.1
Xelaev18034104m.g	-1.81185	9.4895e-05	0.00110415	LOC100489386-like.S
Xelaev18019999m.g	-1.81172	0.000160691	0.0017064	NA
Xelaev18001355m.g	-1.81135	2.14358e-05	0.000324656	NA
Xelaev18025800m.g	-1.8107	1.19733e-06	2.82644e-05	NA
Xelaev18045946m.g	-1.81019	0.000644949	0.00524368	NA
Xelaev18013860m.g	-1.80924	0.000750748	0.00591388	mre11a.L
Xelaev18040076m.g	-1.80809	0.00287897	0.0171083	Xetrov90021815m.L
Xelaev18042644m.g	-1.80718	0.000171012	0.00179435	bmf.S
Xelaev18034483m.g	-1.80511	1.34692e-06	3.10811e-05	egr2.L
Xelaev18026966m.g	-1.8051	3.26249e-08	1.30865e-06	ctgf.L
Xelaev18023770m.g	-1.80393	0.0107571	0.0471768	NA
Xelaev18034091m.g	-1.80223	8.59322e-05	0.00101658	Xetrov90017327m.S
Xelaev18032549m.g	-1.80189	2.01404e-08	8.61728e-07	NA
Xelaev18039764m.g	-1.8018	7.65076e-08	2.70907e-06	NA
Xelaev18016204m.g	-1.79936	0.00257519	0.0156803	pdx1.S
Xelaev18024512m.g	-1.79877	3.73379e-05	0.000511668	NA
Xelaev18012880m.g	-1.79776	0.00143723	0.00986964	egfl6.L
Xelaev18042205m.g	-1.79643	6.23293e-07	1.64675e-05	NA
Xelaev18047754m.g	-1.79641	3.64621e-05	0.000503248	prpsap2.S
Xelaev18006223m.g	-1.79576	3.38615e-06	6.76922e-05	Xetrov90001450m.L
Xelaev18027794m.g	-1.79298	0.00151587	0.0103177	scg2.L
Xelaev18017968m.g	-1.79189	9.7284e-05	0.00112582	NA
Xelaev18026440m.g	-1.79069	1.53465e-05	0.00024445	NA
Xelaev18042357m.g	-1.79054	2.40987e-11	2.2361e-09	ppp5c.S
Xelaev18039831m.g	-1.78974	0.000780757	0.00608621	NA
Xelaev18039549m.g	-1.78884	2.07731e-05	0.0003168	slc24a4.L
Xelaev18000854m.g	-1.78842	0.000811963	0.00627372	NA
Xelaev18027652m.g	-1.78838	5.41688e-06	0.000100647	NA
Xelaev18022926m.g	-1.78723	0.000611385	0.00502785	NA
Xelaev18005686m.g	-1.78682	1.82194e-07	5.74479e-06	mad2l1.L
Xelaev18021663m.g	-1.78641	0.000655779	0.00530931	kcnc1.L
Xelaev18032988m.g	-1.78619	0.00329229	0.0189822	Xetrov90030195m.S
Xelaev18041633m.g	-1.78579	5.47652e-09	2.78859e-07	zer1.S
Xelaev18026940m.g	-1.78435	0.00221252	0.0139043	NA
Xelaev18043170m.g	-1.7823	0.00218249	0.0137464	NA
Xelaev18044178m.g	-1.78205	0.000303083	0.00286404	LOC100490556.L
Xelaev18018478m.g	-1.78119	0.00262005	0.0158759	LOC100489623.L
Xelaev18045680m.g	-1.78113	0.00838245	0.0391079	mmp25.L
Xelaev18037946m.g	-1.77979	1.66432e-10	1.28499e-08	fbxo42.S
Xelaev18002363m.g	-1.77934	0.000686507	0.00551174	NA
Xelaev18047327m.g	-1.77858	1.42296e-07	4.62392e-06	LOC100492333.S
Xelaev18001011m.g	-1.7772	0.000335115	0.00309708	plod3.1
Xelaev18037332m.g	-1.77705	0.00945625	0.0428416	fli1.S
Xelaev18024029m.g	-1.77518	0.00073315	0.00580453	dalrd3.L
Xelaev18043207m.g	-1.77285	0.000234228	0.00231939	pcgf2.L
Xelaev18006712m.g	-1.77166	1.96194e-08	8.44127e-07	ccdc171.L
Xelaev18005238m.g	-1.76971	5.10433e-12	5.97885e-10	tmem33.L
Xelaev18022646m.g	-1.76962	0.000188686	0.00194468	crispld2.L
Xelaev18026311m.g	-1.76933	0.00026937	0.00261046	Xetrov90012957m.L
Xelaev18037744m.g	-1.7692	0.00052603	0.00444639	cnfn.1.S
Xelaev18005017m.g	-1.76904	0.00550193	0.0284029	ctbp1.L
Xelaev18007979m.g	-1.76881	1.61173e-05	0.000255013	dtwd2.L
Xelaev18028315m.g	-1.7687	0.00227472	0.0141967	hadha.L
Xelaev18038200m.g	-1.76825	0.00312008	0.0182453	LOC100495930.L
Xelaev18000651m.g	-1.76687	0.00494608	0.0261802	NA
Xelaev18009734m.g	-1.76627	0.000941483	0.00710252	ap1m1.S
Xelaev18036923m.g	-1.7651	0.000874303	0.00668098	c10orf32.S
Xelaev18018307m.g	-1.76435	0.00228943	0.0142568	adamtsl5.L
Xelaev18009608m.g	-1.76409	3.10463e-06	6.31712e-05	polr2b.S
Xelaev18033057m.g	-1.76324	1.68156e-05	0.000264825	mpp6.S
Xelaev18003492m.g	-1.76211	2.23712e-05	0.000335688	NA
Xelaev18031738m.g	-1.76104	0.0087853	0.0405636	NA
Xelaev18008720m.g	-1.76098	0.00580959	0.0295526	NA
Xelaev18038992m.g	-1.76048	0.000407972	0.00363194	LOC100496456-like.L
Xelaev18047222m.g	-1.75909	7.70373e-07	1.96295e-05	plekha3.S
Xelaev18002841m.g	-1.75633	0.00148146	0.010117	NA
Xelaev18038919m.g	-1.75562	0.000922438	0.00698884	apool.L
Xelaev18046753m.g	-1.75489	1.60136e-08	7.13916e-07	dhrs7c.S
Xelaev18036709m.g	-1.75442	0.00136694	0.00950882	tpi1.S
Xelaev18021821m.g	-1.75329	0.00189859	0.0123081	NA
Xelaev18035105m.g	-1.75231	0.00616926	0.0309427	NA
Xelaev18015346m.g	-1.75228	5.43657e-05	0.000703102	rph3al.S
Xelaev18022288m.g	-1.75169	1.39728e-06	3.21002e-05	mrpl11.L
Xelaev18019510m.g	-1.75108	1.14561e-10	9.11932e-09	rnf167.L
Xelaev18001943m.g	-1.75064	0.000342872	0.00315299	NA
Xelaev18038601m.g	-1.75009	0.0015476	0.0104854	NA
Xelaev18020899m.g	-1.74928	8.17578e-14	1.45586e-11	mkln1.S
Xelaev18038448m.g	-1.7484	0.0103459	0.0457861	NA
Xelaev18001501m.g	-1.74675	2.38291e-05	0.000354285	NA
Xelaev18030313m.g	-1.74599	2.19594e-13	3.50508e-11	NA
Xelaev18038716m.g	-1.74584	0.000641195	0.0052228	NA
Xelaev18035561m.g	-1.74558	0.00316519	0.0184323	LOC100498550-like.L
Xelaev18042902m.g	-1.74458	0.00609804	0.0306905	NA
Xelaev18011210m.g	-1.74412	0.00667331	0.032819	NA
Xelaev18005539m.g	-1.74378	3.33686e-05	0.000468103	inpp4b-like.1.L
Xelaev18041212m.g	-1.74144	8.75776e-05	0.0010321	c14orf166.S
Xelaev18038120m.g	-1.74037	7.04483e-06	0.000126692	NA
Xelaev18029623m.g	-1.73959	0.000115348	0.00129924	tctex1d2.S
Xelaev18038893m.g	-1.73914	0.00350523	0.0199302	NA
Xelaev18015340m.g	-1.73792	3.57059e-08	1.40122e-06	NA
Xelaev18037895m.g	-1.73768	0.00282634	0.0168606	LOC100497104.S
Xelaev18010424m.g	-1.73621	2.31061e-06	4.90563e-05	tpst2.S
Xelaev18043990m.g	-1.73621	0.00323636	0.018744	NA
Xelaev18006466m.g	-1.73544	0.00217032	0.0136893	chchd10.L
Xelaev18032136m.g	-1.73542	0.0016102	0.0108199	mrpl53.L
Xelaev18030821m.g	-1.73482	5.06799e-08	1.88556e-06	pter.L
Xelaev18008665m.g	-1.7346	3.51644e-10	2.5134e-08	LOC100216277.S
Xelaev18023329m.g	-1.73307	0.00320801	0.0186148	fam69a.L
Xelaev18023185m.g	-1.73291	0.000418335	0.00369898	echdc2.L
Xelaev18022326m.g	-1.73283	2.53944e-07	7.66961e-06	rbm14.L
Xelaev18026607m.g	-1.73245	0.000239266	0.00236431	snx5.L
Xelaev18018490m.g	-1.73125	0.00686424	0.0335331	NA
Xelaev18021778m.g	-1.73061	1.87278e-11	1.81424e-09	NA
Xelaev18003486m.g	-1.73009	0.00105889	0.0077834	NA
Xelaev18021616m.g	-1.7279	0.0105849	0.0465959	pin1.S
Xelaev18032593m.g	-1.72779	0.00147991	0.0101087	NA
Xelaev18028238m.g	-1.72747	4.221e-06	8.18841e-05	NA
Xelaev18045671m.g	-1.72705	0.00457172	0.0246175	pkmyt1.L
Xelaev18032680m.g	-1.72688	0.0031689	0.0184417	NA
Xelaev18042046m.g	-1.72585	0.00974065	0.0438187	NA
Xelaev18018222m.g	-1.72544	1.14384e-05	0.000189957	slc24a5.L
Xelaev18044764m.g	-1.72148	3.09316e-10	2.23157e-08	Xetrov90024189m.L
Xelaev18007535m.g	-1.72114	0.00835208	0.0389899	LOC100485666.L
Xelaev18044043m.g	-1.72058	7.40493e-07	1.90573e-05	cdr2l-like.L
Xelaev18023291m.g	-1.71858	0.000872462	0.00666925	soat1.L
Xelaev18014486m.g	-1.71812	6.11598e-07	1.62702e-05	NA
Xelaev18047643m.g	-1.71777	0.00224973	0.0140807	lyrm1.S
Xelaev18003374m.g	-1.71759	1.31568e-06	3.04515e-05	fam173a.1
Xelaev18022349m.g	-1.71742	0.00419183	0.0229734	LOC100491051-like.L
Xelaev18019932m.g	-1.71335	0.00250102	0.0153326	c12orf5.S
Xelaev18013027m.g	-1.7132	0.00559963	0.0287664	tubgcp5.L
Xelaev18018470m.g	-1.70901	1.39734e-06	3.21002e-05	glce.L
Xelaev18006960m.g	-1.70721	0.000241147	0.00237873	znf367.L
Xelaev18002738m.g	-1.7072	0.0109713	0.0479612	NA
Xelaev18003643m.g	-1.70672	0.0001117	0.00126648	rnf180.1
Xelaev18015502m.g	-1.70574	2.23886e-07	6.89015e-06	nck2.S
Xelaev18007061m.g	-1.70573	0.000651219	0.0052835	cdh24.L
Xelaev18026085m.g	-1.70426	0.0111747	0.048634	LOC100498058.L
Xelaev18019147m.g	-1.70375	5.62786e-07	1.51549e-05	ache.L
Xelaev18028269m.g	-1.70127	4.32044e-06	8.34455e-05	cenpo-like.L
Xelaev18045090m.g	-1.70115	0.000176409	0.00184032	nprl3.L
Xelaev18041685m.g	-1.70113	3.62378e-05	0.000500601	NA
Xelaev18009051m.g	-1.70088	1.15336e-11	1.16876e-09	sgcb.S
Xelaev18044511m.g	-1.70078	7.41912e-05	0.00090088	NA
Xelaev18046588m.g	-1.69877	0.0041143	0.0226331	myl9.S
Xelaev18015911m.g	-1.69729	0.00927062	0.0422596	nab2.S
Xelaev18031114m.g	-1.69657	9.74933e-06	0.000165932	mturn.L
Xelaev18013396m.g	-1.69648	1.05825e-08	4.96202e-07	gls2-like.L
Xelaev18015396m.g	-1.69605	0.000224271	0.00224024	NA
Xelaev18010223m.g	-1.69552	0.000215203	0.00216864	twsg2.S
Xelaev18022750m.g	-1.69431	0.00779549	0.0369401	dpy19l3.L
Xelaev18046612m.g	-1.6933	6.72141e-08	2.4161e-06	ahcy.S
Xelaev18018758m.g	-1.69303	3.09539e-13	4.7609e-11	NA
Xelaev18044327m.g	-1.69252	9.14688e-05	0.00107303	LOC101735213.L
Xelaev18038094m.g	-1.69242	0.00860086	0.0398913	LOC100488387-like.L
Xelaev18013531m.g	-1.69188	0.000474214	0.00410125	slc48a1.L
Xelaev18013799m.g	-1.69138	4.65945e-05	0.000618703	pspc1.L
Xelaev18041207m.g	-1.69135	0.000337803	0.00311661	pygl.S
Xelaev18027093m.g	-1.69094	0.000117971	0.00132588	eya4-like.L
Xelaev18018331m.g	-1.68726	0.0034174	0.0195463	arpin.L
Xelaev18014271m.g	-1.68706	0.00193261	0.0124781	adamts1.S
Xelaev18007745m.g	-1.68613	1.23303e-05	0.000202802	rimbp2.L
Xelaev18007678m.g	-1.68583	0.000673827	0.0054269	pi4ka.L
Xelaev18019909m.g	-1.68537	0.00143373	0.00985444	gm2a.S
Xelaev18010738m.g	-1.68483	0.000370839	0.00336299	aldh7a1.S
Xelaev18038975m.g	-1.68434	0.00180816	0.0118547	lrch2.L
Xelaev18047146m.g	-1.68312	0.00101698	0.00754187	LOC101732179.S
Xelaev18034596m.g	-1.68213	0.0048427	0.0257258	exoc6.L
Xelaev18037353m.g	-1.68152	0.000517085	0.00439551	ei24.S
Xelaev18034428m.g	-1.68042	0.0100292	0.0447572	tnfrsf1a.L
Xelaev18018627m.g	-1.68028	1.06572e-05	0.000178816	pgam2.L
Xelaev18011237m.g	-1.67937	1.58502e-08	7.07654e-07	fstl1.L
Xelaev18023868m.g	-1.67907	3.72829e-05	0.000511142	glyctk.L
Xelaev18020732m.g	-1.67888	0.00291367	0.0172679	scamp5.S
Xelaev18041682m.g	-1.67725	0.000782351	0.00609537	ccdc22.S
Xelaev18017005m.g	-1.67718	6.23666e-05	0.000785793	LOC100489846.L
Xelaev18042435m.g	-1.67543	1.81474e-08	7.90735e-07	agpat1.S
Xelaev18010689m.g	-1.67451	0.00341603	0.0195421	tesc.S
Xelaev18039118m.g	-1.6744	1.14121e-11	1.16027e-09	cuta.L
Xelaev18022110m.g	-1.67379	1.66977e-06	3.71399e-05	pddc1-like.L
Xelaev18032103m.g	-1.67372	8.46751e-08	2.9642e-06	orc5.L
Xelaev18038388m.g	-1.67365	0.0109664	0.0479534	NA
Xelaev18020335m.g	-1.67214	0.000344853	0.00316932	slc23a2.S
Xelaev18000196m.g	-1.67206	3.69035e-06	7.27351e-05	LOC100496433.1
Xelaev18008021m.g	-1.6716	1.03406e-11	1.07619e-09	pja2-like.L
Xelaev18043633m.g	-1.67046	0.000142264	0.00154153	LOC101733680.L
Xelaev18003908m.g	-1.66865	0.000531043	0.00447832	nt5c2.1
Xelaev18041726m.g	-1.66858	0.00546695	0.0282899	hsd17b10.S
Xelaev18010421m.g	-1.66818	0.00989283	0.0443031	asphd2.S
Xelaev18009163m.g	-1.66769	0.000173694	0.0018163	aadat.S
Xelaev18045414m.g	-1.6671	0.00414025	0.022744	nme3.L
Xelaev18041402m.g	-1.66697	0.000721069	0.0057369	NA
Xelaev18037787m.g	-1.66695	0.00029219	0.0027833	NA
Xelaev18041219m.g	-1.66565	0.000208929	0.00211538	socs4.S
Xelaev18011754m.g	-1.66445	0.00135262	0.0094349	LOC100495088-like.L
Xelaev18047408m.g	-1.66363	0.000849832	0.00652525	slc40a1.S
Xelaev18022856m.g	-1.66357	5.34746e-07	1.4617e-05	dok4.L
Xelaev18046414m.g	-1.66281	1.69778e-11	1.66037e-09	c17orf80-like.S
Xelaev18014855m.g	-1.66136	8.97462e-06	0.00015454	Xetrov90004977m.S
Xelaev18015685m.g	-1.6607	0.00108795	0.00795524	NA
Xelaev18032047m.g	-1.66067	0.00343824	0.0196254	tox.L
Xelaev18025055m.g	-1.66041	1.21537e-10	9.60021e-09	samd13.S
Xelaev18012963m.g	-1.6604	4.64464e-07	1.2937e-05	mrps9.L
Xelaev18025192m.g	-1.65943	0.00269838	0.016261	LOC100492579.S
Xelaev18032522m.g	-1.65881	5.15541e-05	0.000672956	LOC100489386-like.L
Xelaev18028156m.g	-1.65836	0.0055014	0.0284029	rcan2.L
Xelaev18020994m.g	-1.65822	0.000863162	0.00660964	bcap29.S
Xelaev18029610m.g	-1.6574	0.00604827	0.0305397	NA
Xelaev18033932m.g	-1.65659	0.00404847	0.0223588	NA
Xelaev18012531m.g	-1.65618	7.47195e-06	0.000132976	mrps15.L
Xelaev18006207m.g	-1.65599	1.46506e-08	6.63715e-07	LOC100487964.L
Xelaev18006095m.g	-1.6558	0.00751184	0.035922	pip5k1c.L
Xelaev18036070m.g	-1.65542	2.08449e-05	0.000317581	fuz.L
Xelaev18023686m.g	-1.6543	2.12231e-05	0.000322069	ankrd54.L
Xelaev18019761m.g	-1.65417	1.54408e-06	3.46951e-05	dnm1l.S
Xelaev18039244m.g	-1.65393	0.0039905	0.0221006	LOC100493727-like.L
Xelaev18017865m.g	-1.65295	2.63552e-05	0.000383876	ankrd16-like.L
Xelaev18045953m.g	-1.65126	6.2714e-06	0.000114385	tbkbp1-like.S
Xelaev18031143m.g	-1.65122	0.000682003	0.00547986	NA
Xelaev18031834m.g	-1.65122	2.23528e-05	0.000335575	NA
Xelaev18038968m.g	-1.65089	9.24928e-09	4.39712e-07	taf9b.L
Xelaev18035567m.g	-1.65059	0.00194207	0.0125188	MGC107851.L
Xelaev18007506m.g	-1.648	0.00702972	0.0341735	cryba4.L
Xelaev18016263m.g	-1.64742	0.000621336	0.00508982	mmp1.S
Xelaev18017546m.g	-1.64705	0.00185873	0.0120981	best3.L
Xelaev18022528m.g	-1.64643	1.1575e-06	2.75777e-05	NA
Xelaev18012146m.g	-1.64555	0.00153133	0.0103993	stmn1.L
Xelaev18022224m.g	-1.64537	4.93839e-05	0.000648474	NA
Xelaev18013067m.g	-1.6443	0.00945529	0.0428416	LOC100498149.L
Xelaev18036359m.g	-1.6438	0.000612957	0.00503556	ldlrad2.L
Xelaev18039364m.g	-1.64375	0.00868653	0.0401798	kptn.L
Xelaev18038302m.g	-1.64374	0.00013975	0.00151803	nacc2.L
Xelaev18026345m.g	-1.64342	0.0105646	0.046533	NA
Xelaev18018571m.g	-1.64244	6.32478e-06	0.000115291	fahd2a.L
Xelaev18033989m.g	-1.64152	0.000378734	0.00342249	wdyhv1.S
Xelaev18025841m.g	-1.6406	2.60517e-09	1.46184e-07	arl8b.S
Xelaev18034304m.g	-1.6402	6.17874e-06	0.000112963	prdx3.L
Xelaev18044095m.g	-1.63809	0.000938609	0.00708522	aanat-like.L
Xelaev18044641m.g	-1.63693	0.000726741	0.00576713	ttc21b.L
Xelaev18011275m.g	-1.63601	0.000426753	0.00375723	fbxo40-like.L
Xelaev18003784m.g	-1.63485	0.0051542	0.0270356	ctgf.1
Xelaev18038789m.g	-1.63369	1.68636e-11	1.65446e-09	col4a6-like.L
Xelaev18015142m.g	-1.63337	0.00145253	0.00994809	ago1.S
Xelaev18029624m.g	-1.63275	6.46816e-08	2.32778e-06	pcyt1a.S
Xelaev18047548m.g	-1.63205	0.00558262	0.0287109	nudt1.S
Xelaev18018646m.g	-1.63176	0.000201053	0.00205019	Xetrov90009043m.L
Xelaev18016230m.g	-1.63157	0.00641924	0.0319108	fgf9.S
Xelaev18039381m.g	-1.62921	1.07208e-06	2.59031e-05	alkbh6.L
Xelaev18040928m.g	-1.62901	0.00476936	0.0254195	NA
Xelaev18010857m.g	-1.62809	0.00103933	0.00767807	zfyve16.S
Xelaev18032106m.g	-1.62766	0.00837782	0.0390923	pi15.L
Xelaev18041384m.g	-1.62683	0.000151368	0.00162024	coq6.S
Xelaev18044462m.g	-1.62664	0.00491617	0.0260488	NA
Xelaev18046430m.g	-1.62533	5.41992e-08	1.99485e-06	btbd17.S
Xelaev18044974m.g	-1.62449	0.00610684	0.0307297	fzd5.L
Xelaev18030784m.g	-1.62404	3.66541e-05	0.00050522	pip4k2b.L
Xelaev18023301m.g	-1.62392	0.00164781	0.0110162	rwdd3.L
Xelaev18047744m.g	-1.62335	0.000242535	0.00238936	LOC101733051.S
Xelaev18042610m.g	-1.62322	0.00839751	0.0391486	NA
Xelaev18029144m.g	-1.62306	3.82333e-05	0.00052185	LOC779465.S
Xelaev18043317m.g	-1.62111	2.0483e-05	0.000313378	psmd11.L
Xelaev18030814m.g	-1.621	9.07649e-05	0.00106681	ptpla.L
Xelaev18021661m.g	-1.62081	0.00136485	0.00949752	LOC101733230.L
Xelaev18039692m.g	-1.62074	0.00256307	0.0156198	wdr25.L
Xelaev18005478m.g	-1.6189	0.000275241	0.00265886	mnd1.L
Xelaev18009589m.g	-1.61879	2.06153e-08	8.78387e-07	LOC100498069.S
Xelaev18022877m.g	-1.61698	2.01269e-07	6.25881e-06	col24a1.L
Xelaev18046605m.g	-1.61682	0.0020419	0.0130477	mafb.S
Xelaev18030602m.g	-1.61631	0.000140531	0.00152544	sec22c-like.L
Xelaev18040186m.g	-1.61631	0.00241576	0.0149018	LOC100490776.L
Xelaev18000507m.g	-1.6157	8.12222e-05	0.000970948	LOC100491219-like.1
Xelaev18042052m.g	-1.61569	2.49671e-05	0.00036748	LOC100125044.S
Xelaev18017940m.g	-1.6156	1.26268e-06	2.94905e-05	lmf2.L
Xelaev18008645m.g	-1.61415	0.00980195	0.0440173	LOC100485505-like.L
Xelaev18011061m.g	-1.61338	0.00107592	0.00788598	nars.S
Xelaev18013134m.g	-1.61253	7.6708e-12	8.40948e-10	mbnl2.L
Xelaev18040040m.g	-1.61231	0.00842803	0.0392671	bmf.L
Xelaev18026876m.g	-1.61199	0.00261946	0.0158755	LOC101732244.L
Xelaev18027202m.g	-1.61084	0.00823393	0.0385669	sesn1.L
Xelaev18017694m.g	-1.61008	7.72075e-15	1.58564e-12	NA
Xelaev18042920m.g	-1.60946	0.000732441	0.00580041	NA
Xelaev18029612m.g	-1.60907	4.80157e-07	1.329e-05	bcl6.S
Xelaev18028887m.g	-1.60863	0.0102051	0.0453322	vsx1.S
Xelaev18037694m.g	-1.60755	0.000420891	0.0037139	ndufa3.S
Xelaev18041705m.g	-1.60669	0.00421574	0.0230716	dpm2.S
Xelaev18047018m.g	-1.60667	2.38996e-05	0.00035482	dnpep.S
Xelaev18008845m.g	-1.60628	4.24629e-05	0.000573733	immt-like.S
Xelaev18039876m.g	-1.60592	4.44219e-06	8.52092e-05	ubr1.L
Xelaev18001508m.g	-1.60545	0.00103327	0.00764616	NA
Xelaev18044717m.g	-1.60497	0.00714225	0.0345841	NA
Xelaev18002995m.g	-1.60428	2.25605e-05	0.000338364	NA
Xelaev18042207m.g	-1.6016	2.45947e-06	5.15769e-05	lonrf3.S
Xelaev18002154m.g	-1.6009	0.00192378	0.0124321	ibtk-like.1
Xelaev18034598m.g	-1.60074	0.00097559	0.00730174	kif11.L
Xelaev18006335m.g	-1.60069	0.00396556	0.0219955	jsrp1.L
Xelaev18023543m.g	-1.59972	0.00304765	0.0179001	ndufa6.L
Xelaev18028444m.g	-1.59954	0.000811676	0.00627372	NA
Xelaev18046167m.g	-1.59866	0.000610514	0.00502337	NA
Xelaev18029666m.g	-1.59834	4.68848e-05	0.000621753	lrrc15.S
Xelaev18015837m.g	-1.59828	0.00115201	0.00830448	tuba4a.S
Xelaev18008009m.g	-1.59804	2.87595e-06	5.91038e-05	LOC100490743.L
[truncated: 835 more rows]

## Sheet: Sheet2 Ind GATA and Triple KDs
Gene Symbol	GATA4_lfc	Gene Name 1	GATA5_lfc	Gene Name 2	GATA6_lfc	Gene Name 3	GATA456_lfc	Gene Name 4
Xelaev18010911m.g	-9.44329	otp.S	-4.14514	otp.S	-6.05155	otp.S	-9.35543	otp.S
Xelaev18047527m.g	-8.94692	clec19a.S	-5.94479	clec19a.S	-9.53634	clec19a.S	-8.85906	clec19a.S
Xelaev18001227m.g	-8.9121	LOC594879.1	-3.16409	LOC594879.1	-3.03633	LOC594879.1	-3.48897	LOC594879.1
Xelaev18010684m.g	-8.66458	cmklr1.S	-8.86677	cmklr1.S	-9.254	cmklr1.S	-4.79857	cmklr1.S
Xelaev18004184m.g	-8.57027	NA	-8.77246	NA	-5.24237	NA	-8.48241	NA
Xelaev18026642m.g	-8.56242	NA	-5.58722	NA	-3.878	NA	-4.6991	NA
Xelaev18007314m.g	-8.55792	NA	-1.87563	NA	-2.69104	NA	-8.47006	NA
Xelaev18040729m.g	-8.55035	NA	-5.57539	NA	-4.64427	NA	-8.46249	NA
Xelaev18031299m.g	-8.26168	Xelaev18031299m	-4.30463	Xelaev18031299m	-8.8511	Xelaev18031299m	-8.17383	Xelaev18031299m
Xelaev18009084m.g	-8.23416	LOC100488302-like.S	-3.65323	LOC100488302-like.S	-5.24741	LOC100488302-like.S	-4.37023	LOC100488302-like.S
Xelaev18014349m.g	-7.95653	LOC100494986.S	-3.97811	LOC100494986.S	-3.7767	LOC100494986.S	-7.86867	LOC100494986.S
Xelaev18012049m.g	-7.93203	themis2.L	-3.45268	themis2.L	-7.12784	themis2.L	-3.68372	themis2.L
Xelaev18004274m.g	-7.86106	LOC100488472.1	-2.91664	LOC100488472.1	-8.45048	LOC100488472.1	-7.7732	LOC100488472.1
Xelaev18030955m.g	-7.69223	ferd3l.L	-4.68881	ferd3l.L	-1.38665	ferd3l.L	-7.60438	ferd3l.L
Xelaev18003117m.g	-7.60052	NA	-3.62577	NA	-1.38437	NA	-7.51267	NA
Xelaev18032781m.g	-7.44738	aqp1.S	-1.2353	aqp1.S	-1.21175	aqp1.S	-7.8233	aqp1.S
Xelaev18047605m.g	-7.4227	pvalb.1.S	-5.21475	pvalb.1.S	-2.07454	pvalb.1.S	-10.4318	pvalb.1.S
Xelaev18031203m.g	-7.25197	Xelaev18031203m	-5.9688	Xelaev18031203m	-12.1123	Xelaev18031203m	-5.33193	Xelaev18031203m
Xelaev18017091m.g	-7.24794	LOC100492943.L	-3.95903	LOC100492943.L	-6.14388	LOC100492943.L	-5.1499	LOC100492943.L
Xelaev18018643m.g	-6.79228	myl7.L	-6.67651	myl7.L	-8.15683	myl7.L	-7.28829	myl7.L
Xelaev18016797m.g	-6.78433	kcna5.L	-4.43793	kcna5.L	-1.18708	kcna5.L	-9.91973	kcna5.L
Xelaev18023601m.g	-6.27912	Xetrov90012339m.L	-3.17395	Xetrov90012339m.L	-4.34767	Xetrov90012339m.L	-2.41428	Xetrov90012339m.L
Xelaev18022380m.g	-6.26566	NA	-3.68764	NA	-3.16549	NA	-10.3558	NA
Xelaev18021630m.g	-6.16934	Xetrov90009679m.S	-3.10671	Xetrov90009679m.S	-2.70341	Xetrov90009679m.S	-7.11909	Xetrov90009679m.S
Xelaev18013072m.g	-6.15512	NA	-4.12307	NA	-1.41597	NA	-6.45813	NA
Xelaev18037384m.g	-6.12822	apoa1.S	-3.97801	apoa1.S	-5.04411	apoa1.S	-4.48118	apoa1.S
Xelaev18013413m.g	-6.04432	LOC100498373.L	-3.35878	LOC100498373.L	-2.81797	LOC100498373.L	-2.66138	LOC100498373.L
Xelaev18035464m.g	-5.88896	Xetrov90018753m.L	-3.44199	Xetrov90018753m.L	-5.00838	Xetrov90018753m.L	-4.883	Xetrov90018753m.L
Xelaev18037044m.g	-5.84308	NA	-4.56307	NA	-2.7287	NA	-8.14815	NA
Xelaev18032757m.g	-5.81116	LOC101732654-like.S	-2.81805	LOC101732654-like.S	-7.46139	LOC101732654-like.S	-10.6945	LOC101732654-like.S
Xelaev18040787m.g	-5.80926	NA	-6.86068	NA	-5.59736	NA	-7.14451	NA
Xelaev18013753m.g	-5.79378	pdx1.L	-3.99219	pdx1.L	-1.60906	pdx1.L	-4.27098	pdx1.L
Xelaev18040332m.g	-5.6494	crp.4.L	-2.93618	crp.4.L	-6.43434	crp.4.L	-8.1276	crp.4.L
Xelaev18004366m.g	-5.64044	NA	-4.66451	NA	-6.52907	NA	-4.64816	NA
Xelaev18035462m.g	-5.47036	apoa1.L	-2.85595	apoa1.L	-5.80916	apoa1.L	-5.90512	apoa1.L
Xelaev18009208m.g	-5.46219	fgg.S	-2.80763	fgg.S	-4.22919	fgg.S	-5.029	fgg.S
Xelaev18027695m.g	-5.40018	LOC100494196.L	-4.16709	LOC100494196.L	-5.64147	LOC100494196.L	-9.99914	LOC100494196.L
Xelaev18014899m.g	-5.32953	trem2.S	-3.84812	trem2.S	-8.96971	trem2.S	-2.96063	trem2.S
Xelaev18038251m.g	-5.25841	NA	-1.31477	NA	-7.01628	NA	-6.98597	NA
Xelaev18038963m.g	-5.23572	cysltr1.L	-1.7726	cysltr1.L	-5.54905	cysltr1.L	-4.77078	cysltr1.L
Xelaev18021173m.g	-5.22606	lrrc10.S	-5.33381	lrrc10.S	-4.14698	lrrc10.S	-2.13146	lrrc10.S
Xelaev18011063m.g	-5.21849	onecut2.S	-3.67812	onecut2.S	-3.20667	onecut2.S	-4.14543	onecut2.S
Xelaev18018552m.g	-5.20593	bmp10.L	-5.43207	bmp10.L	-8.97345	bmp10.L	-8.29617	bmp10.L
Xelaev18030172m.g	-5.20322	LOC100495517.S	-4.49742	LOC100495517.S	-9.08434	LOC100495517.S	-8.40707	LOC100495517.S
Xelaev18028109m.g	-5.15364	apob.L	-3.77182	apob.L	-4.82115	apob.L	-8.43898	apob.L
Xelaev18007319m.g	-5.13719	LOC100490649.L	-2.22165	LOC100490649.L	-1.40017	LOC100490649.L	-3.3785	LOC100490649.L
Xelaev18046871m.g	-5.09655	NA	-2.27273	NA	-1.71091	NA	-3.90197	NA
Xelaev18030612m.g	-5.05954	aqp1.L	-1.62769	aqp1.L	-1.54774	aqp1.L	-4.24034	aqp1.L
Xelaev18020914m.g	-5.05683	NA	-2.58195	NA	-5.06242	NA	-4.22595	NA
Xelaev18044628m.g	-5.04384	fap.L	-3.29293	fap.L	-1.84885	fap.L	-2.91622	fap.L
Xelaev18002814m.g	-5.01963	NA	-6.88162	NA	-1.21543	NA	-9.76895	NA
Xelaev18024838m.g	-4.99151	cdh5.S	-2.25185	cdh5.S	-2.08648	cdh5.S	-7.16124	cdh5.S
Xelaev18031211m.g	-4.98196	NA	-1.38317	NA	-1.56444	NA	-5.73401	NA
Xelaev18034736m.g	-4.96088	NA	-3.09891	NA	-3.41129	NA	-3.53805	NA
Xelaev18027626m.g	-4.8605	LOC100495889.L	-5.43311	LOC100495889.L	-2.30507	LOC100495889.L	-7.88568	LOC100495889.L
Xelaev18004161m.g	-4.8541	NA	-2.91594	NA	-1.30913	NA	-8.80495	NA
Xelaev18002254m.g	-4.85334	NA	-4.64168	NA	-2.22778	NA	-9.85951	NA
Xelaev18012581m.g	-4.81799	gja4.L	-2.65142	gja4.L	-3.02735	gja4.L	-10.5693	gja4.L
Xelaev18003552m.g	-4.7988	pnck.1	-3.74297	pnck.1	-5.57096	pnck.1	-4.70525	pnck.1
Xelaev18028800m.g	-4.7789	cd93.S	-2.67531	cd93.S	-1.12348	cd93.S	-12.8467	cd93.S
Xelaev18022588m.g	-4.75082	cdh5.L	-2.11599	cdh5.L	-2.15938	cdh5.L	-7.99127	cdh5.L
Xelaev18028525m.g	-4.72785	NA	-1.25519	NA	-1.72916	NA	-1.98543	NA
Xelaev18036299m.g	-4.67419	NA	-3.02298	NA	-6.86838	NA	-11.9246	NA
Xelaev18023717m.g	-4.67044	lgals2.L	-2.97744	lgals2.L	-1.15265	lgals2.L	-7.40341	lgals2.L
Xelaev18015611m.g	-4.63207	col4a1.S	-2.63317	col4a1.S	-1.50205	col4a1.S	-6.25274	col4a1.S
Xelaev18043453m.g	-4.59933	kcng1.L	-2.30617	kcng1.L	-9.35919	kcng1.L	-1.00189	kcng1.L
Xelaev18023045m.g	-4.59238	Xetrov90011722m.L	-4.47835	Xetrov90011722m.L	-5.55764	Xetrov90011722m.L	-4.1893	Xetrov90011722m.L
Xelaev18036079m.g	-4.54272	NA	-2.6304	NA	-7.92967	NA	-7.27287	NA
Xelaev18001897m.g	-4.46707	NA	-4.67064	NA	-4.96204	NA	-3.78877	NA
Xelaev18020257m.g	-4.44877	myl7.S	-4.80669	myl7.S	-5.52925	myl7.S	-9.82674	myl7.S
Xelaev18021547m.g	-4.44548	arap3.S	-1.69604	arap3.S	-1.52304	arap3.S	-6.6375	arap3.S
Xelaev18027699m.g	-4.40645	p2ry13.L	-2.30463	p2ry13.L	-3.3125	p2ry13.L	-4.95722	p2ry13.L
Xelaev18032918m.g	-4.39555	nebl-like.2.S	-4.57454	nebl-like.2.S	-5.17355	nebl-like.2.S	-4.85134	nebl-like.2.S
Xelaev18035905m.g	-4.38635	LOC100494984.L	-2.55512	LOC100494984.L	-2.65066	LOC100494984.L	-2.33924	LOC100494984.L
Xelaev18038928m.g	-4.36864	Xetrov90020567m.L	-3.58386	Xetrov90020567m.L	-8.43661	Xetrov90020567m.L	-8.55699	Xetrov90020567m.L
Xelaev18038250m.g	-4.36722	NA	-2.81614	NA	-7.01108	NA	-8.17605	NA
Xelaev18014620m.g	-4.36064	slc13a5.S	-2.34435	slc13a5.S	-3.69453	slc13a5.S	-2.58507	slc13a5.S
Xelaev18023729m.g	-4.33561	NA	-4.57769	NA	-9.10098	NA	-8.4237	NA
Xelaev18023896m.g	-4.32872	tnnc1.L	-4.48913	tnnc1.L	-5.76128	tnnc1.L	-5.11416	tnnc1.L
Xelaev18005828m.g	-4.32843	Xelaev18005828m	-3.30107	Xelaev18005828m	-1.46814	Xelaev18005828m	-8.48312	Xelaev18005828m
Xelaev18023718m.g	-4.31253	cdc42ep1-like.L	-2.93003	cdc42ep1-like.L	-2.66262	cdc42ep1-like.L	-5.06785	cdc42ep1-like.L
Xelaev18022311m.g	-4.29755	LOC100485744.L	-1.42009	LOC100485744.L	-7.64723	LOC100485744.L	-8.70902	LOC100485744.L
Xelaev18018196m.g	-4.28283	NA	-4.31985	NA	-2.48748	NA	-3.38791	NA
Xelaev18008440m.g	-4.27815	LOC733459.L	-4.16782	LOC733459.L	-3.54927	LOC733459.L	-6.36799	LOC733459.L
Xelaev18017388m.g	-4.27651	stab2.L	-2.53524	stab2.L	-1.84735	stab2.L	-4.95087	stab2.L
Xelaev18047287m.g	-4.25671	LOC101734295.S	-1.8153	LOC101734295.S	-1.42341	LOC101734295.S	-5.95532	LOC101734295.S
Xelaev18043835m.g	-4.25054	g6pc-like.2.L	-4.59282	g6pc-like.2.L	-4.53284	g6pc-like.2.L	-6.08422	g6pc-like.2.L
Xelaev18040736m.g	-4.19511	NA	-2.09614	NA	-4.10739	NA	-2.50172	NA
Xelaev18037383m.g	-4.18183	Xetrov90018753m.S	-4.09954	Xetrov90018753m.S	-4.47	Xetrov90018753m.S	-6.70189	Xetrov90018753m.S
Xelaev18023405m.g	-4.16753	rgs5.L	-1.54595	rgs5.L	-1.31553	rgs5.L	-3.4684	rgs5.L
Xelaev18029857m.g	-4.15508	Xetrov90014827m.S	-9.36804	Xetrov90014827m.S	-3.82374	Xetrov90014827m.S	-4.32784	Xetrov90014827m.S
Xelaev18040453m.g	-4.12738	NA	-2.59422	NA	-3.99536	NA	-5.77614	NA
Xelaev18028799m.g	-4.10817	thbd.S	-2.17709	thbd.S	-2.40938	thbd.S	-5.80731	thbd.S
Xelaev18042292m.g	-4.10236	cysltr1.S	-1.41702	cysltr1.S	-3.69236	cysltr1.S	-4.06204	cysltr1.S
Xelaev18017337m.g	-4.0704	LOC100490316.L	-1.56177	LOC100490316.L	-4.70596	LOC100490316.L	-5.0813	LOC100490316.L
Xelaev18043304m.g	-4.06934	pyy.L	-3.47224	pyy.L	-5.06153	pyy.L	-6.45394	pyy.L
Xelaev18008416m.g	-4.05977	onecut2.L	-3.58018	onecut2.L	-2.65743	onecut2.L	-4.17199	onecut2.L
Xelaev18038229m.g	-4.03515	NA	-3.76151	NA	-5.26468	NA	-5.18769	NA
Xelaev18041045m.g	-4.03494	clec14a.S	-2.77845	clec14a.S	-2.29793	clec14a.S	-5.43907	clec14a.S
Xelaev18005094m.g	-4.02972	NA	-2.7447	NA	-5.64635	NA	-8.78314	NA
Xelaev18036131m.g	-4.02445	LOC100491458.L	-3.70123	LOC100491458.L	-2.48529	LOC100491458.L	-8.188	LOC100491458.L
Xelaev18009211m.g	-4.01382	fgb.S	-2.63928	fgb.S	-4.20159	fgb.S	-3.11281	fgb.S
Xelaev18011879m.g	-3.97337	scarf1.L	-1.71315	scarf1.L	-1.41798	scarf1.L	-6.09254	scarf1.L
Xelaev18024316m.g	-3.97138	LOC100494358.S	-2.34021	LOC100494358.S	-1.08563	LOC100494358.S	-4.78186	LOC100494358.S
Xelaev18033792m.g	-3.95848	msc.S	-1.89196	msc.S	-2.9942	msc.S	-6.53017	msc.S
Xelaev18043259m.g	-3.94766	abi3.L	-3.16401	abi3.L	-4.16193	abi3.L	-6.84648	abi3.L
Xelaev18034726m.g	-3.909	abcc2-like.L	-2.32708	abcc2-like.L	-3.42819	abcc2-like.L	-1.89745	abcc2-like.L
Xelaev18007834m.g	-3.90552	Xetrov90003149m.L	-1.90252	Xetrov90003149m.L	-2.00613	Xetrov90003149m.L	-2.61243	Xetrov90003149m.L
Xelaev18013272m.g	-3.89639	cpb2.L	-3.57311	cpb2.L	-3.21103	cpb2.L	-6.15756	cpb2.L
Xelaev18010229m.g	-3.89567	myh6.S	-4.38925	myh6.S	-6.3027	myh6.S	-5.4857	myh6.S
Xelaev18012886m.g	-3.88217	tlr7.L	-2.69789	tlr7.L	-5.26025	tlr7.L	-2.40942	tlr7.L
Xelaev18047606m.g	-3.84561	NA	-2.36083	NA	-1.16396	NA	-7.55233	NA
Xelaev18000595m.g	-3.83278	slc18a3.1	-4.26168	slc18a3.1	-3.7514	slc18a3.1	-8.12805	slc18a3.1
Xelaev18045300m.g	-3.82918	pvalb.1.L	-3.65022	pvalb.1.L	-1.12074	pvalb.1.L	-10.1144	pvalb.1.L
Xelaev18032000m.g	-3.82694	LOC100487196.L	-2.71573	LOC100487196.L	-1.6363	LOC100487196.L	-12.6772	LOC100487196.L
Xelaev18040586m.g	-3.8119	NA	-1.79087	NA	-1.28933	NA	-7.8832	NA
Xelaev18018746m.g	-3.80021	gfra2.L	-3.7779	gfra2.L	-1.889	gfra2.L	-4.47534	gfra2.L
Xelaev18026079m.g	-3.79228	cd93.L	-1.76506	cd93.L	-2.01804	cd93.L	-8.72175	cd93.L
Xelaev18029811m.g	-3.79094	dock10.S	-3.25515	dock10.S	-4.90544	dock10.S	-2.20735	dock10.S
Xelaev18019580m.g	-3.7834	LOC100496720.L	-1.83629	LOC100496720.L	-4.8171	LOC100496720.L	-5.90675	LOC100496720.L
Xelaev18014055m.g	-3.77981	LOC100489685.L	-2.36103	LOC100489685.L	-2.6078	LOC100489685.L	-7.65737	LOC100489685.L
Xelaev18013537m.g	-3.7714	tespa1.L	-2.59725	tespa1.L	-3.83642	tespa1.L	-2.50114	tespa1.L
Xelaev18030810m.g	-3.77123	NA	-1.74171	NA	-2.24024	NA	-3.89182	NA
Xelaev18038206m.g	-3.76064	NA	-3.1994	NA	-3.15498	NA	-4.13405	NA
Xelaev18034473m.g	-3.74776	LOC101732964.L	-1.68903	LOC101732964.L	-1.10374	LOC101732964.L	-5.64722	LOC101732964.L
Xelaev18013071m.g	-3.74432	col4a1.L	-2.46338	col4a1.L	-1.26155	col4a1.L	-3.5442	col4a1.L
Xelaev18000903m.g	-3.72525	NA	-1.29107	NA	-4.59825	NA	-5.27382	NA
Xelaev18011766m.g	-3.69269	NA	-2.74393	NA	-4.72513	NA	-5.06058	NA
Xelaev18027498m.g	-3.68333	LOC100496476.L	-2.58736	LOC100496476.L	-2.30713	LOC100496476.L	-7.11604	LOC100496476.L
Xelaev18043850m.g	-3.68139	tmc8.L	-1.976	tmc8.L	-2.30711	tmc8.L	-3.63325	tmc8.L
Xelaev18001598m.g	-3.64091	NA	-3.28957	NA	-4.01956	NA	-8.97647	NA
Xelaev18040098m.g	-3.63029	crip1.L	-2.69369	crip1.L	-2.85262	crip1.L	-5.73869	crip1.L
Xelaev18040532m.g	-3.61604	Xetrov90022450m.L	-1.31565	Xetrov90022450m.L	-1.92192	Xetrov90022450m.L	-3.18797	Xetrov90022450m.L
Xelaev18034834m.g	-3.59233	pla2g12b.L	-2.14723	pla2g12b.L	-2.94774	pla2g12b.L	-4.84015	pla2g12b.L
Xelaev18031202m.g	-3.58959	Xelaev18031202m	-5.75245	Xelaev18031202m	-3.88097	Xelaev18031202m	-2.29041	Xelaev18031202m
Xelaev18045310m.g	-3.58881	LOC100170419.L	-1.93025	LOC100170419.L	-1.13465	LOC100170419.L	-7.69555	LOC100170419.L
Xelaev18025053m.g	-3.56044	dnase2b.S	-2.18942	dnase2b.S	-7.59488	dnase2b.S	-7.70338	dnase2b.S
Xelaev18025720m.g	-3.55356	NA	-3.68331	NA	-5.55678	NA	-9.86867	NA
Xelaev18019290m.g	-3.54328	NA	-3.45995	NA	-1.07457	NA	-9.65376	NA
Xelaev18003132m.g	-3.53497	LOC100496812.1	-4.23539	LOC100496812.1	-4.96922	LOC100496812.1	-2.08698	LOC100496812.1
Xelaev18013544m.g	-3.51909	nckap1l-like.L	-1.81591	nckap1l-like.L	-5.73612	nckap1l-like.L	-5.3541	nckap1l-like.L
Xelaev18029405m.g	-3.50994	cga.S	-3.43174	cga.S	-4.20864	cga.S	-5.53752	cga.S
Xelaev18029523m.g	-3.50809	myom2.S	-2.23292	myom2.S	-1.87425	myom2.S	-3.27172	myom2.S
Xelaev18007304m.g	-3.50371	sall2.L	-4.1089	sall2.L	-1.31991	sall2.L	-10.8004	sall2.L
Xelaev18004183m.g	-3.50096	NA	-2.55848	NA	-2.88356	NA	-1.24885	NA
Xelaev18024949m.g	-3.50002	irf8.S	-3.11329	irf8.S	-4.83719	irf8.S	-4.06792	irf8.S
Xelaev18018903m.g	-3.49689	NA	-2.7203	NA	-5.23122	NA	-3.40553	NA
Xelaev18043803m.g	-3.49356	c17orf67.L	-2.58958	c17orf67.L	-4.88496	c17orf67.L	-6.0913	c17orf67.L
Xelaev18007589m.g	-3.49118	slc5a1.2.L	-1.7565	slc5a1.2.L	-4.04683	slc5a1.2.L	-7.04796	slc5a1.2.L
Xelaev18034320m.g	-3.46986	pzp-like.2.L	-2.52641	pzp-like.2.L	-4.39043	pzp-like.2.L	-3.49764	pzp-like.2.L
Xelaev18033266m.g	-3.46819	igfbp1.S	-5.38501	igfbp1.S	-4.9657	igfbp1.S	-7.54241	igfbp1.S
Xelaev18015482m.g	-3.4653	LOC100490948.S	-6.0677	LOC100490948.S	-3.48353	LOC100490948.S	-4.21201	LOC100490948.S
Xelaev18012323m.g	-3.46363	ptpn22-like.1.L	-2.6207	ptpn22-like.1.L	-4.68853	ptpn22-like.1.L	-7.56521	ptpn22-like.1.L
Xelaev18038912m.g	-3.4506	klhl4.L	-2.57662	klhl4.L	-3.34173	klhl4.L	-3.02754	klhl4.L
Xelaev18001520m.g	-3.44468	LOC100158618.1	-2.42748	LOC100158618.1	-2.64383	LOC100158618.1	-2.8087	LOC100158618.1
Xelaev18018421m.g	-3.44251	plekho2.L	-3.09539	plekho2.L	-3.85089	plekho2.L	-4.78584	plekho2.L
Xelaev18043832m.g	-3.43392	NA	-2.33467	NA	-2.43408	NA	-7.35751	NA
Xelaev18008305m.g	-3.43324	itga1.L	-3.16289	itga1.L	-8.72909	itga1.L	-1.46439	itga1.L
Xelaev18005208m.g	-3.41378	tlr1.L	-1.5243	tlr1.L	-1.71291	tlr1.L	-8.2136	tlr1.L
Xelaev18038245m.g	-3.41288	NA	-3.75743	NA	-7.12293	NA	-10.0613	NA
Xelaev18022524m.g	-3.40032	cetp.L	-3.85653	cetp.L	-4.8884	cetp.L	-3.96919	cetp.L
Xelaev18027916m.g	-3.38335	zbtb38.L	-2.53674	zbtb38.L	-2.30531	zbtb38.L	-4.23806	zbtb38.L
Xelaev18024379m.g	-3.37453	fibin.S	-4.5711	fibin.S	-1.56531	fibin.S	-3.82746	fibin.S
Xelaev18015783m.g	-3.36175	cpb2.S	-3.05932	cpb2.S	-3.19475	cpb2.S	-7.01023	cpb2.S
Xelaev18033375m.g	-3.35594	basp1.S	-2.43981	basp1.S	-2.0217	basp1.S	-5.20486	basp1.S
Xelaev18011089m.g	-3.35537	LOC733459.S	-2.77693	LOC733459.S	-1.833	LOC733459.S	-2.55029	LOC733459.S
Xelaev18038244m.g	-3.34594	NA	-3.32061	NA	-6.88437	NA	-4.81235	NA
Xelaev18027528m.g	-3.34073	lrrc15.L	-2.01348	lrrc15.L	-3.2639	lrrc15.L	-5.34617	lrrc15.L
Xelaev18032344m.g	-3.33658	anxa13.L	-3.73517	anxa13.L	-1.84983	anxa13.L	-4.28372	anxa13.L
Xelaev18025588m.g	-3.33115	NA	-3.02725	NA	-6.59382	NA	-8.43385	NA
Xelaev18010579m.g	-3.3274	rimbp2.S	-3.2441	rimbp2.S	-1.3188	rimbp2.S	-3.30841	rimbp2.S
Xelaev18022350m.g	-3.3256	LOC101733706-like.L	-1.68965	LOC101733706-like.L	-2.5355	LOC101733706-like.L	-5.31396	LOC101733706-like.L
Xelaev18039947m.g	-3.30193	LOC100497532-like.L	-3.35318	LOC100497532-like.L	-1.20632	LOC100497532-like.L	-4.70475	LOC100497532-like.L
Xelaev18018748m.g	-3.29695	dok2.L	-2.5065	dok2.L	-3.23648	dok2.L	-4.80518	dok2.L
Xelaev18000059m.g	-3.29591	tmem82.1	-2.24402	tmem82.1	-2.56383	tmem82.1	-3.6952	tmem82.1
Xelaev18004185m.g	-3.2851	NA	-3.59003	NA	-3.41458	NA	-3.0907	NA
Xelaev18030174m.g	-3.28435	LOC100492430.S	-2.70028	LOC100492430.S	-2.61846	LOC100492430.S	-6.67239	LOC100492430.S
Xelaev18017950m.g	-3.28008	NA	-2.93225	NA	-1.78137	NA	-2.60985	NA
Xelaev18015250m.g	-3.27498	gja4.S	-1.34878	gja4.S	-1.52824	gja4.S	-2.60267	gja4.S
Xelaev18005735m.g	-3.25991	LOC100487453-like.L	-1.92246	LOC100487453-like.L	-2.12802	LOC100487453-like.L	-5.88646	LOC100487453-like.L
Xelaev18044117m.g	-3.24659	NA	-1.94686	NA	-1.65	NA	-5.81816	NA
Xelaev18037597m.g	-3.23954	Xetrov90018898m.S	-3.33616	Xetrov90018898m.S	-3.57843	Xetrov90018898m.S	-3.28323	Xetrov90018898m.S
Xelaev18029752m.g	-3.23672	NA	-4.16357	NA	-3.228	NA	-5.0837	NA
Xelaev18009343m.g	-3.22844	enpep.S	-2.69339	enpep.S	-3.85217	enpep.S	-3.35918	enpep.S
Xelaev18029163m.g	-3.22642	Xetrov90013833m.S	-3.20006	Xetrov90013833m.S	-4.45404	Xetrov90013833m.S	-4.78857	Xetrov90013833m.S
Xelaev18031034m.g	-3.18928	NA	-1.19936	NA	-3.8326	NA	-2.02152	NA
Xelaev18015610m.g	-3.18556	Xetrov90005964m.S	-2.18883	Xetrov90005964m.S	-1.51025	Xetrov90005964m.S	-3.70772	Xetrov90005964m.S
Xelaev18040466m.g	-3.17998	LOC101734608.L	-2.70271	LOC101734608.L	-3.28075	LOC101734608.L	-2.40688	LOC101734608.L
Xelaev18037709m.g	-3.17971	rasip1-like.S	-1.58519	rasip1-like.S	-1.24192	rasip1-like.S	-2.87803	rasip1-like.S
Xelaev18035091m.g	-3.17168	NA	-3.11705	NA	-1.28244	NA	-4.81162	NA
Xelaev18020200m.g	-3.16833	dok2.S	-2.3931	dok2.S	-3.08814	dok2.S	-2.40453	dok2.S
Xelaev18024164m.g	-3.16759	sipa1-like.S	-1.11369	sipa1-like.S	-3.15794	sipa1-like.S	-6.71936	sipa1-like.S
Xelaev18028369m.g	-3.15881	otof.L	-1.21714	otof.L	-1.23869	otof.L	-3.11712	otof.L
Xelaev18022675m.g	-3.13636	irf8.L	-2.39324	irf8.L	-4.07464	irf8.L	-3.85141	irf8.L
Xelaev18038248m.g	-3.12997	NA	-1.1661	NA	-5.3704	NA	-5.86511	NA
Xelaev18006934m.g	-3.12952	NA	-2.06787	NA	-2.73616	NA	-4.03932	NA
Xelaev18045037m.g	-3.12207	NA	-2.42657	NA	-4.30923	NA	-3.93086	NA
Xelaev18040625m.g	-3.11328	LOC100497957-like.L	-3.4938	LOC100497957-like.L	-3.33629	LOC100497957-like.L	-3.96739	LOC100497957-like.L
Xelaev18029674m.g	-3.11225	lamp3-like.S	-1.62005	lamp3-like.S	-5.20865	lamp3-like.S	-2.14098	lamp3-like.S
Xelaev18023411m.g	-3.08771	LOC100492113.L	-2.73648	LOC100492113.L	-1.30259	LOC100492113.L	-8.92536	LOC100492113.L
Xelaev18037687m.g	-3.08156	tnni3.S	-4.34838	tnni3.S	-5.75557	tnni3.S	-6.52399	tnni3.S
Xelaev18039576m.g	-3.07501	NA	-1.25858	NA	-3.3642	NA	-9.38894	NA
Xelaev18031621m.g	-3.0699	Xetrov90016548m.L	-2.1629	Xetrov90016548m.L	-3.59357	Xetrov90016548m.L	-7.19739	Xetrov90016548m.L
Xelaev18042911m.g	-3.06653	il6r.S	-2.7679	il6r.S	-6.0426	il6r.S	-5.77996	il6r.S
Xelaev18014698m.g	-3.0659	rab44.S	-1.89977	rab44.S	-3.98418	rab44.S	-4.3882	rab44.S
Xelaev18035307m.g	-3.02626	Xetrov90018420m.L	-2.14731	Xetrov90018420m.L	-2.24238	Xetrov90018420m.L	-5.08996	Xetrov90018420m.L
Xelaev18009425m.g	-3.02177	LOC100487453-like.S	-2.10179	LOC100487453-like.S	-2.03938	LOC100487453-like.S	-1.90847	LOC100487453-like.S
Xelaev18040099m.g	-3.02174	c3orf43.L	-3.7049	c3orf43.L	-1.6588	c3orf43.L	-4.68707	c3orf43.L
Xelaev18005826m.g	-3.01966	Xelaev18005826m	-1.99954	Xelaev18005826m	-1.64532	Xelaev18005826m	-2.99788	Xelaev18005826m
Xelaev18007036m.g	-3.00899	myh6.L	-4.13955	myh6.L	-7.00046	myh6.L	-3.905	myh6.L
Xelaev18038537m.g	-3.00889	btk.L	-1.45283	btk.L	-5.32806	btk.L	-5.76431	btk.L
Xelaev18025820m.g	-3.00441	NA	-2.94795	NA	-2.3921	NA	-6.13601	NA
Xelaev18033264m.g	-3.00379	NA	-2.30296	NA	-2.14642	NA	-4.02754	NA
Xelaev18007311m.g	-3.00341	rpgrip1.L	-2.14879	rpgrip1.L	-4.17834	rpgrip1.L	-5.24132	rpgrip1.L
Xelaev18027001m.g	-3.00068	hey2.L	-1.56166	hey2.L	-1.36835	hey2.L	-3.91427	hey2.L
Xelaev18043825m.g	-2.99881	ramp2.L	-1.87459	ramp2.L	-2.36415	ramp2.L	-5.33712	ramp2.L
Xelaev18037808m.g	-2.99614	NA	-4.16143	NA	-3.6565	NA	-8.63625	NA
Xelaev18025819m.g	-2.98881	NA	-2.30145	NA	-1.01353	NA	-10.6491	NA
Xelaev18016741m.g	-2.98394	mansc4-like.L	-4.69534	mansc4-like.L	-1.76492	mansc4-like.L	-5.38938	mansc4-like.L
Xelaev18039549m.g	-2.97812	slc24a4.L	-2.3287	slc24a4.L	-1.84696	slc24a4.L	-1.78884	slc24a4.L
Xelaev18005354m.g	-2.97367	slc25a4.L	-2.1013	slc25a4.L	-3.22146	slc25a4.L	-2.49841	slc25a4.L
Xelaev18020016m.g	-2.96641	pcdh12.S	-1.28283	pcdh12.S	-1.00437	pcdh12.S	-1.91926	pcdh12.S
Xelaev18039405m.g	-2.96309	lrfn1.L	-4.26622	lrfn1.L	-1.82365	lrfn1.L	-3.78585	lrfn1.L
Xelaev18027935m.g	-2.9396	nrros.L	-1.08569	nrros.L	-5.23258	nrros.L	-4.65811	nrros.L
Xelaev18035819m.g	-2.93958	NA	-3.07817	NA	-1.74469	NA	-8.95033	NA
Xelaev18013900m.g	-2.93564	rab38.L	-3.07445	rab38.L	-1.04282	rab38.L	-9.7622	rab38.L
Xelaev18040500m.g	-2.92549	Xetrov90022225m.L	-2.13833	Xetrov90022225m.L	-1.62474	Xetrov90022225m.L	-3.59287	Xetrov90022225m.L
Xelaev18001950m.g	-2.92431	NA	-4.02919	NA	-1.28802	NA	-2.12317	NA
Xelaev18034070m.g	-2.92248	NA	-8.83381	NA	-3.04394	NA	-2.45314	NA
Xelaev18041745m.g	-2.92248	bgn.S	-2.59565	bgn.S	-1.76427	bgn.S	-2.08764	bgn.S
Xelaev18038049m.g	-2.92126	Xetrov90019644m.S	-2.66751	Xetrov90019644m.S	-3.16111	Xetrov90019644m.S	-2.38326	Xetrov90019644m.S
Xelaev18040328m.g	-2.89745	NA	-2.17896	NA	-5.79463	NA	-5.39808	NA
Xelaev18004695m.g	-2.89647	stab2.1	-2.61043	stab2.1	-3.2952	stab2.1	-4.22834	stab2.1
Xelaev18040745m.g	-2.85526	LOC101733221.L	-2.10442	LOC101733221.L	-3.30183	LOC101733221.L	-2.49746	LOC101733221.L
Xelaev18002257m.g	-2.85339	NA	-4.60459	NA	-2.37336	NA	-3.12967	NA
Xelaev18040509m.g	-2.84718	NA	-1.51918	NA	-2.44208	NA	-3.23718	NA
Xelaev18030737m.g	-2.84678	NA	-1.98161	NA	-1.94773	NA	-6.37743	NA
Xelaev18029993m.g	-2.83064	LOC101731838.S	-1.93756	LOC101731838.S	-1.52468	LOC101731838.S	-4.37119	LOC101731838.S
Xelaev18003271m.g	-2.82795	LOC100498108-like.1	-2.71407	LOC100498108-like.1	-2.40901	LOC100498108-like.1	-2.86104	LOC100498108-like.1
Xelaev18011183m.g	-2.81628	Xetrov90030685m.L	-1.9434	Xetrov90030685m.L	-1.90063	Xetrov90030685m.L	-3.3663	Xetrov90030685m.L
Xelaev18005649m.g	-2.81539	egf.L	-3.10131	egf.L	-2.72125	egf.L	-2.54844	egf.L
Xelaev18004744m.g	-2.8145	Xetrov90004327m.1	-2.32552	Xetrov90004327m.1	-2.08852	Xetrov90004327m.1	-3.95599	Xetrov90004327m.1
Xelaev18029055m.g	-2.80894	agt.S	-2.90777	agt.S	-1.97193	agt.S	-4.84698	agt.S
Xelaev18018905m.g	-2.799	NA	-2.59157	NA	-4.93152	NA	-9.7497	NA
Xelaev18047403m.g	-2.79799	col3a1.S	-2.33957	col3a1.S	-1.04984	col3a1.S	-2.02611	col3a1.S
Xelaev18037512m.g	-2.79701	LOC100485693.S	-3.33927	LOC100485693.S	-3.41928	LOC100485693.S	-2.56496	LOC100485693.S
Xelaev18005079m.g	-2.78549	sh3tc1-like.L	-1.43835	sh3tc1-like.L	-1.54903	sh3tc1-like.L	-3.04689	sh3tc1-like.L
Xelaev18033265m.g	-2.78492	NA	-2.44169	NA	-1.53875	NA	-3.62443	NA
Xelaev18046497m.g	-2.76636	ramp2.S	-1.71117	ramp2.S	-2.34504	ramp2.S	-3.76056	ramp2.S
Xelaev18019179m.g	-2.76238	LOC100491581.L	-1.94913	LOC100491581.L	-1.6041	LOC100491581.L	-5.06653	LOC100491581.L
Xelaev18016770m.g	-2.76169	NA	-1.23278	NA	-3.49589	NA	-3.43068	NA
Xelaev18036383m.g	-2.75905	tmem82.L	-1.99756	tmem82.L	-1.80693	tmem82.L	-3.77529	tmem82.L
Xelaev18023734m.g	-2.75831	NA	-1.05405	NA	-5.27858	NA	-3.47658	NA
Xelaev18020844m.g	-2.75046	NA	-2.20822	NA	-1.70076	NA	-3.02613	NA
Xelaev18020573m.g	-2.72921	Xetrov90008856m.S	-1.71516	Xetrov90008856m.S	-1.87515	Xetrov90008856m.S	-1.86343	Xetrov90008856m.S
Xelaev18019866m.g	-2.72766	NA	-2.76306	NA	-2.46881	NA	-2.18346	NA
Xelaev18017462m.g	-2.72545	epyc.L	-1.35653	epyc.L	-1.27434	epyc.L	-9.24092	epyc.L
Xelaev18021244m.g	-2.72525	epyc.S	-2.02517	epyc.S	-1.98626	epyc.S	-4.242	epyc.S
Xelaev18023715m.g	-2.72429	sh3bp1.L	-1.89261	sh3bp1.L	-2.60239	sh3bp1.L	-2.16284	sh3bp1.L
Xelaev18036190m.g	-2.72429	LOC100490816.L	-2.85937	LOC100490816.L	-1.35605	LOC100490816.L	-3.74486	LOC100490816.L
Xelaev18040329m.g	-2.71877	NA	-3.8693	NA	-3.76995	NA	-4.97952	NA
Xelaev18045677m.g	-2.71591	eln2.L	-2.22523	eln2.L	-2.62399	eln2.L	-6.46884	eln2.L
Xelaev18029904m.g	-2.69487	NA	-1.53883	NA	-4.91989	NA	-4.73765	NA
Xelaev18002896m.g	-2.675	LOC100485017.1	-3.14591	LOC100485017.1	-2.69106	LOC100485017.1	-2.85368	LOC100485017.1
Xelaev18012283m.g	-2.65066	csrp1.L	-2.69159	csrp1.L	-2.9278	csrp1.L	-4.64455	csrp1.L
Xelaev18020752m.g	-2.64861	cyp1a1.S	-2.45146	cyp1a1.S	-1.75152	cyp1a1.S	-3.22894	cyp1a1.S
Xelaev18013676m.g	-2.63072	thsd1-like.L	-1.533	thsd1-like.L	-2.38943	thsd1-like.L	-1.42202	thsd1-like.L
Xelaev18037741m.g	-2.62658	NA	-3.0309	NA	-5.75894	NA	-4.91346	NA
Xelaev18017934m.g	-2.62583	dennd6b.L	-1.64459	dennd6b.L	-1.1313	dennd6b.L	-1.5669	dennd6b.L
Xelaev18044276m.g	-2.61835	NA	-3.0176	NA	-2.6119	NA	-4.1717	NA
Xelaev18034279m.g	-2.61424	hspa12a-like.L	-1.74146	hspa12a-like.L	-1.35349	hspa12a-like.L	-4.69089	hspa12a-like.L
Xelaev18015434m.g	-2.60839	scimp.S	-2.18934	scimp.S	-3.5197	scimp.S	-5.28935	scimp.S
Xelaev18011439m.g	-2.58756	NA	-1.17639	NA	-1.27447	NA	-3.33206	NA
Xelaev18005068m.g	-2.58367	NA	-2.62841	NA	-2.20267	NA	-4.83013	NA
Xelaev18010287m.g	-2.58207	LOC100495012.S	-2.70215	LOC100495012.S	-4.4466	LOC100495012.S	-4.49559	LOC100495012.S
Xelaev18015784m.g	-2.57628	lcp1.S	-2.51911	lcp1.S	-7.81581	lcp1.S	-6.52869	lcp1.S
Xelaev18047133m.g	-2.57359	dpp4.S	-3.73003	dpp4.S	-4.2822	dpp4.S	-4.85052	dpp4.S
Xelaev18035594m.g	-2.56337	hes5.2.L	-3.44976	hes5.2.L	-1.1047	hes5.2.L	-5.07821	hes5.2.L
Xelaev18003883m.g	-2.56119	Xetrov90018420m.1	-2.23108	Xetrov90018420m.1	-1.93651	Xetrov90018420m.1	-4.86659	Xetrov90018420m.1
Xelaev18012361m.g	-2.54684	NA	-2.48695	NA	-6.43097	NA	-6.26337	NA
Xelaev18022275m.g	-2.52465	ccdc85b.L	-2.08012	ccdc85b.L	-2.8219	ccdc85b.L	-5.27796	ccdc85b.L
Xelaev18033633m.g	-2.51722	enosf1.S	-1.82247	enosf1.S	-2.27453	enosf1.S	-3.05175	enosf1.S
Xelaev18035909m.g	-2.51648	tnni3.L	-4.32733	tnni3.L	-5.64908	tnni3.L	-5.5908	tnni3.L
Xelaev18008345m.g	-2.50339	fyb.L	-1.68564	fyb.L	-2.09358	fyb.L	-2.90162	fyb.L
Xelaev18023955m.g	-2.50152	fgd5-like.L	-1.22373	fgd5-like.L	-1.37481	fgd5-like.L	-4.67932	fgd5-like.L
Xelaev18022481m.g	-2.48395	LOC100496620.L	-2.53318	LOC100496620.L	-1.76213	LOC100496620.L	-5.15235	LOC100496620.L
Xelaev18023888m.g	-2.4822	NA	-2.38244	NA	-1.50213	NA	-2.69659	NA
Xelaev18047383m.g	-2.47613	fzd5.S	-2.25641	fzd5.S	-2.72605	fzd5.S	-2.62386	fzd5.S
Xelaev18023678m.g	-2.47435	LOC100488097.L	-1.97197	LOC100488097.L	-2.03441	LOC100488097.L	-3.13004	LOC100488097.L
Xelaev18039399m.g	-2.47027	papl.L	-2.01304	papl.L	-3.73282	papl.L	-3.71266	papl.L
Xelaev18042851m.g	-2.45153	LOC100494775.S	-2.40579	LOC100494775.S	-3.55087	LOC100494775.S	-3.31874	LOC100494775.S
Xelaev18036082m.g	-2.44637	LOC100496017.L	-1.22461	LOC100496017.L	-4.76161	LOC100496017.L	-5.84159	LOC100496017.L
Xelaev18035650m.g	-2.43995	mxra8.L	-2.04963	mxra8.L	-1.89719	mxra8.L	-3.66591	mxra8.L
Xelaev18028000m.g	-2.43897	fam150b-like.L	-2.33142	fam150b-like.L	-7.88871	fam150b-like.L	-1.11459	fam150b-like.L
Xelaev18029920m.g	-2.43092	otos.S	-1.72843	otos.S	-1.71118	otos.S	-4.26667	otos.S
Xelaev18035724m.g	-2.42293	NA	-2.2502	NA	-1.66853	NA	-2.95044	NA
Xelaev18034437m.g	-2.42228	a1cf-like.L	-2.8048	a1cf-like.L	-2.88016	a1cf-like.L	-3.16008	a1cf-like.L
Xelaev18040797m.g	-2.42106	il6r.L	-2.7763	il6r.L	-5.0682	il6r.L	-4.87065	il6r.L
Xelaev18038280m.g	-2.41873	NA	-1.49416	NA	-4.2538	NA	-3.31769	NA
Xelaev18009194m.g	-2.41851	fam198b.S	-1.41814	fam198b.S	-1.83828	fam198b.S	-1.87664	fam198b.S
Xelaev18019909m.g	-2.40791	gm2a.S	-1.20364	gm2a.S	-2.21165	gm2a.S	-1.68537	gm2a.S
Xelaev18010039m.g	-2.40444	tek.S	-1.47116	tek.S	-1.96543	tek.S	-3.39887	tek.S
Xelaev18039089m.g	-2.40406	lgals9b-like.L	-2.43369	lgals9b-like.L	-3.43192	lgals9b-like.L	-2.40239	lgals9b-like.L
Xelaev18025188m.g	-2.40016	akr1a1.S	-1.09192	akr1a1.S	-1.27456	akr1a1.S	-5.14909	akr1a1.S
Xelaev18035204m.g	-2.39855	nppb.L	-3.38322	nppb.L	-3.34842	nppb.L	-2.91186	nppb.L
Xelaev18037905m.g	-2.38101	LOC100494856.S	-1.29559	LOC100494856.S	-2.09977	LOC100494856.S	-3.71438	LOC100494856.S
Xelaev18037439m.g	-2.3785	NA	-2.0936	NA	-4.71817	NA	-5.58696	NA
Xelaev18031611m.g	-2.36488	f13a1.L	-1.65731	f13a1.L	-2.38068	f13a1.L	-5.19048	f13a1.L
Xelaev18042542m.g	-2.35645	LOC100145695.S	-2.27837	LOC100145695.S	-1.89612	LOC100145695.S	-3.19359	LOC100145695.S
Xelaev18034436m.g	-2.34922	NA	-1.7402	NA	-1.75196	NA	-3.1475	NA
Xelaev18006497m.g	-2.34526	foxe1.L	-1.7395	foxe1.L	-4.74431	foxe1.L	-2.46364	foxe1.L
Xelaev18003055m.g	-2.34223	NA	-1.0077	NA	-1.86957	NA	-2.69486	NA
Xelaev18018790m.g	-2.32669	plat.L	-1.77386	plat.L	-1.96905	plat.L	-2.73241	plat.L
Xelaev18028683m.g	-2.31316	prox1.S	-2.37469	prox1.S	-1.19244	prox1.S	-3.08608	prox1.S
Xelaev18009825m.g	-2.31266	rab11b.2.S	-1.1262	rab11b.2.S	-1.14795	rab11b.2.S	-3.46275	rab11b.2.S
Xelaev18046281m.g	-2.30961	NA	-2.55719	NA	-2.02919	NA	-3.84568	NA
Xelaev18025555m.g	-2.30885	NA	-1.26174	NA	-1.11177	NA	-1.0177	NA
Xelaev18019939m.g	-2.30385	mansc4-like.S	-2.22547	mansc4-like.S	-1.10593	mansc4-like.S	-4.36023	mansc4-like.S
Xelaev18043301m.g	-2.29745	tmem92.L	-2.36787	tmem92.L	-2.43315	tmem92.L	-3.4283	tmem92.L
Xelaev18026631m.g	-2.29571	LOC100495031.L	-1.57991	LOC100495031.L	-1.00852	LOC100495031.L	-3.44293	LOC100495031.L
Xelaev18030738m.g	-2.2939	kiaa1462-like.L	-1.87608	kiaa1462-like.L	-2.16536	kiaa1462-like.L	-2.69982	kiaa1462-like.L
Xelaev18023627m.g	-2.29388	NA	-2.62219	NA	-1.03984	NA	-2.34042	NA
Xelaev18028908m.g	-2.28463	mal-like.2.S	-2.67846	mal-like.2.S	-3.47296	mal-like.2.S	-6.64439	mal-like.2.S
Xelaev18021615m.g	-2.28096	NA	-1.87663	NA	-6.59673	NA	-6.67025	NA
Xelaev18044974m.g	-2.27754	fzd5.L	-2.29904	fzd5.L	-2.91351	fzd5.L	-1.62449	fzd5.L
Xelaev18018287m.g	-2.26598	Xetrov90008856m.L	-1.52734	Xetrov90008856m.L	-2.67063	Xetrov90008856m.L	-3.70141	Xetrov90008856m.L
Xelaev18027354m.g	-2.26116	hcrtr2.L	-2.59988	hcrtr2.L	-3.52718	hcrtr2.L	-3.50649	hcrtr2.L
Xelaev18029463m.g	-2.24815	LOC100488048.S	-1.94745	LOC100488048.S	-1.06352	LOC100488048.S	-1.90228	LOC100488048.S
Xelaev18044250m.g	-2.24753	NA	-2.03216	NA	-1.82828	NA	-3.8069	NA
Xelaev18023144m.g	-2.23991	foxe3.L	-3.44248	foxe3.L	-4.76499	foxe3.L	-4.95588	foxe3.L
Xelaev18010487m.g	-2.23982	slc5a1.2.S	-2.66593	slc5a1.2.S	-2.58489	slc5a1.2.S	-2.78161	slc5a1.2.S
Xelaev18029491m.g	-2.22658	LOC100497103.S	-1.75701	LOC100497103.S	-2.56387	LOC100497103.S	-6.67649	LOC100497103.S
Xelaev18013512m.g	-2.22567	LOC101733741.L	-1.62314	LOC101733741.L	-1.23065	LOC101733741.L	-3.40321	LOC101733741.L
Xelaev18024991m.g	-2.21615	NA	-2.06181	NA	-2.00955	NA	-2.75501	NA
Xelaev18012015m.g	-2.21106	rab44.L	-2.27149	rab44.L	-4.07749	rab44.L	-1.99737	rab44.L
Xelaev18023140m.g	-2.20858	pdzk1ip1.L	-1.76424	pdzk1ip1.L	-3.38246	pdzk1ip1.L	-3.83005	pdzk1ip1.L
Xelaev18046879m.g	-2.20822	NA	-1.97565	NA	-3.35563	NA	-3.51112	NA
Xelaev18045690m.g	-2.20129	NA	-7.81309	NA	-2.56105	NA	-7.52305	NA
Xelaev18014046m.g	-2.1973	myo7a.L	-1.5748	myo7a.L	-1.35434	myo7a.L	-3.77712	myo7a.L
Xelaev18016066m.g	-2.18479	soat2.S	-2.35059	soat2.S	-2.68757	soat2.S	-2.72718	soat2.S
Xelaev18025715m.g	-2.17479	cdc42ep1-like.S	-1.96478	cdc42ep1-like.S	-1.88646	cdc42ep1-like.S	-4.60552	cdc42ep1-like.S
Xelaev18022479m.g	-2.17285	LOC100492305.L	-2.48718	LOC100492305.L	-1.19738	LOC100492305.L	-4.43643	LOC100492305.L
Xelaev18022715m.g	-2.16353	LOC100493819-like.L	-2.86465	LOC100493819-like.L	-1.7936	LOC100493819-like.L	-2.93032	LOC100493819-like.L
Xelaev18015523m.g	-2.14984	fhl2.S	-3.13591	fhl2.S	-2.238	fhl2.S	-2.42916	fhl2.S
Xelaev18027044m.g	-2.14049	sytl3.L	-2.38568	sytl3.L	-1.43944	sytl3.L	-1.35704	sytl3.L
Xelaev18027236m.g	-2.14025	bves.L	-2.1223	bves.L	-2.58766	bves.L	-3.12892	bves.L
Xelaev18035915m.g	-2.13348	cd37.L	-1.18522	cd37.L	-1.92667	cd37.L	-3.19959	cd37.L
Xelaev18037777m.g	-2.13293	rcn3.S	-1.73482	rcn3.S	-2.69319	rcn3.S	-2.41968	rcn3.S
Xelaev18035149m.g	-2.13017	Xetrov90017991m.L	-2.09565	Xetrov90017991m.L	-3.19508	Xetrov90017991m.L	-3.09723	Xetrov90017991m.L
Xelaev18009821m.g	-2.12805	kank3.S	-2.258	kank3.S	-1.50253	kank3.S	-3.78862	kank3.S
Xelaev18012342m.g	-2.12426	ppm1j.L	-1.28759	ppm1j.L	-4.93279	ppm1j.L	-2.80218	ppm1j.L
Xelaev18027321m.g	-2.09993	me1-like.L	-1.15326	me1-like.L	-1.11242	me1-like.L	-4.06806	me1-like.L
Xelaev18004868m.g	-2.08264	cyp26b1.L	-2.79326	cyp26b1.L	-1.25212	cyp26b1.L	-3.397	cyp26b1.L
Xelaev18034483m.g	-2.06697	egr2.L	-3.16234	egr2.L	-1.42708	egr2.L	-1.80511	egr2.L
Xelaev18033781m.g	-2.0647	cpa6.S	-1.72161	cpa6.S	-1.52747	cpa6.S	-2.07594	cpa6.S
Xelaev18043633m.g	-2.06467	LOC101733680.L	-1.24802	LOC101733680.L	-1.3813	LOC101733680.L	-1.67046	LOC101733680.L
Xelaev18025298m.g	-2.05646	fam151a.S	-1.7167	fam151a.S	-1.87966	fam151a.S	-3.79585	fam151a.S
Xelaev18040358m.g	-2.0551	ctss.L	-1.61628	ctss.L	-3.15428	ctss.L	-3.58546	ctss.L
Xelaev18021480m.g	-2.05061	Xetrov90007547m.S	-1.23124	Xetrov90007547m.S	-10.0747	Xetrov90007547m.S	-9.39746	Xetrov90007547m.S
Xelaev18008219m.g	-2.04361	NA	-2.74556	NA	-2.2077	NA	-2.02394	NA
Xelaev18010747m.g	-2.04132	sncaip.S	-1.80787	sncaip.S	-1.32088	sncaip.S	-2.96706	sncaip.S
Xelaev18005159m.g	-2.03705	NA	-3.21364	NA	-4.66299	NA	-1.56622	NA
Xelaev18014916m.g	-2.03232	NA	-3.25151	NA	-1.28583	NA	-2.84746	NA
Xelaev18033574m.g	-2.02031	ldlrad4.S	-1.1468	ldlrad4.S	-1.44219	ldlrad4.S	-2.91573	ldlrad4.S
Xelaev18014578m.g	-2.01874	scarf1.S	-1.41616	scarf1.S	-1.07869	scarf1.S	-3.95758	scarf1.S
Xelaev18036303m.g	-2.00735	NA	-1.02833	NA	-4.30412	NA	-3.95137	NA
Xelaev18028985m.g	-1.99689	NA	-2.59712	NA	-1.91912	NA	-3.11203	NA
Xelaev18037693m.g	-1.99542	cd37.S	-1.77025	cd37.S	-1.90717	cd37.S	-4.34294	cd37.S
Xelaev18035505m.g	-1.99507	NA	-1.83748	NA	-3.14668	NA	-9.02579	NA
Xelaev18042552m.g	-1.99188	LOC100485697.S	-1.35033	LOC100485697.S	-4.76483	LOC100485697.S	-1.21046	LOC100485697.S
Xelaev18023512m.g	-1.98914	gucy2c.L	-1.07598	gucy2c.L	-1.45186	gucy2c.L	-2.01697	gucy2c.L
Xelaev18038113m.g	-1.98574	NA	-1.17835	NA	-3.68502	NA	-2.98175	NA
Xelaev18022107m.g	-1.98439	LOC100488953.L	-1.40503	LOC100488953.L	-2.48983	LOC100488953.L	-2.92474	LOC100488953.L
Xelaev18004920m.g	-1.97157	NA	-1.90223	NA	-1.25616	NA	-2.19312	NA
Xelaev18038429m.g	-1.95884	kif14-like.L	-2.17814	kif14-like.L	-1.42302	kif14-like.L	-2.79564	kif14-like.L
Xelaev18024619m.g	-1.95367	NA	-1.83132	NA	-1.73031	NA	-1.39516	NA
Xelaev18006807m.g	-1.93615	LOC101733619.L	-2.08237	LOC101733619.L	-2.47506	LOC101733619.L	-7.12242	LOC101733619.L
Xelaev18028910m.g	-1.93603	slc8a1-like.S	-2.11413	slc8a1-like.S	-3.35	slc8a1-like.S	-1.92719	slc8a1-like.S
Xelaev18042368m.g	-1.93507	LOC100490871-like.S	-2.90624	LOC100490871-like.S	-4.03395	LOC100490871-like.S	-1.2534	LOC100490871-like.S
Xelaev18025252m.g	-1.93267	foxe3.S	-3.16008	foxe3.S	-4.6688	foxe3.S	-3.9485	foxe3.S
Xelaev18025255m.g	-1.91019	trabd2b.S	-2.6937	trabd2b.S	-3.073	trabd2b.S	-2.12429	trabd2b.S
Xelaev18038282m.g	-1.9045	Xetrov90027822m.L	-1.20241	Xetrov90027822m.L	-2.31805	Xetrov90027822m.L	-2.65547	Xetrov90027822m.L
Xelaev18014327m.g	-1.90234	NA	-2.02585	NA	-2.57443	NA	-2.66275	NA
Xelaev18037307m.g	-1.88912	angptl7.S	-1.19328	angptl7.S	-1.06777	angptl7.S	-4.88364	angptl7.S
Xelaev18035818m.g	-1.88297	prdm16.L	-2.43601	prdm16.L	-2.5315	prdm16.L	-2.46258	prdm16.L
Xelaev18038547m.g	-1.86015	LOC100488687.L	-1.80955	LOC100488687.L	-2.27419	LOC100488687.L	-1.9962	LOC100488687.L
Xelaev18018490m.g	-1.85565	NA	-2.70661	NA	-1.78996	NA	-1.73125	NA
Xelaev18025340m.g	-1.84726	rgs16.S	-8.65361	rgs16.S	-1.50233	rgs16.S	-8.36356	rgs16.S
Xelaev18047938m.g	-1.83501	LOC100487159-like.S	-1.5494	LOC100487159-like.S	-3.03727	LOC100487159-like.S	-3.40708	LOC100487159-like.S
Xelaev18022036m.g	-1.8264	NA	-1.71017	NA	-1.24793	NA	-1.83784	NA
Xelaev18018167m.g	-1.82549	NA	-2.23577	NA	-1.86874	NA	-4.16408	NA
Xelaev18012967m.g	-1.82355	NA	-3.42792	NA	-2.5216	NA	-2.71049	NA
Xelaev18038112m.g	-1.82306	slc38a5.L	-2.22485	slc38a5.L	-1.10425	slc38a5.L	-4.28565	slc38a5.L
Xelaev18034230m.g	-1.81652	NA	-3.06644	NA	-1.97353	NA	-2.9736	NA
Xelaev18042228m.g	-1.80114	sash3.S	-1.26257	sash3.S	-1.08522	sash3.S	-3.23945	sash3.S
Xelaev18027151m.g	-1.79187	NA	-1.39201	NA	-1.10841	NA	-3.90101	NA
Xelaev18014459m.g	-1.78479	popdc2.S	-2.41576	popdc2.S	-2.42348	popdc2.S	-3.08891	popdc2.S
Xelaev18031432m.g	-1.78319	NA	-3.37332	NA	-2.28841	NA	-3.83753	NA
Xelaev18032785m.g	-1.77599	crhr2.S	-2.86584	crhr2.S	-1.61197	crhr2.S	-2.99138	crhr2.S
Xelaev18005794m.g	-1.7695	mob1b.L	-1.06565	mob1b.L	-1.42118	mob1b.L	-3.34166	mob1b.L
Xelaev18024298m.g	-1.75581	LOC100498375.S	-2.86043	LOC100498375.S	-1.58196	LOC100498375.S	-3.84641	LOC100498375.S
Xelaev18034652m.g	-1.74984	NA	-1.55932	NA	-1.21086	NA	-3.92375	NA
Xelaev18042838m.g	-1.74604	NA	-1.60056	NA	-2.91759	NA	-2.30054	NA
Xelaev18016574m.g	-1.74246	eps8.L	-1.1712	eps8.L	-1.29167	eps8.L	-1.97309	eps8.L
Xelaev18005844m.g	-1.73788	Xelaev18005844m	-2.38386	Xelaev18005844m	-5.59184	Xelaev18005844m	-3.4815	Xelaev18005844m
Xelaev18041585m.g	-1.73556	gsn.S	-1.17358	gsn.S	-2.67835	gsn.S	-2.56012	gsn.S
Xelaev18001093m.g	-1.73218	NA	-3.94266	NA	-1.71326	NA	-4.32465	NA
Xelaev18042661m.g	-1.72813	cyp2c8.2.S	-1.92352	cyp2c8.2.S	-1.5194	cyp2c8.2.S	-4.12316	cyp2c8.2.S
Xelaev18037269m.g	-1.72193	NA	-1.33765	NA	-1.17435	NA	-5.00364	NA
Xelaev18005351m.g	-1.70776	ankrd37.L	-1.05429	ankrd37.L	-1.51667	ankrd37.L	-2.71938	ankrd37.L
Xelaev18031582m.g	-1.69672	pxdc1.L	-2.12737	pxdc1.L	-1.19089	pxdc1.L	-4.52397	pxdc1.L
Xelaev18001880m.g	-1.68507	NA	-2.47751	NA	-1.93152	NA	-3.31058	NA
Xelaev18022529m.g	-1.68157	NA	-1.69442	NA	-1.40579	NA	-1.95595	NA
Xelaev18039357m.g	-1.67451	ehd2.L	-1.28394	ehd2.L	-1.75856	ehd2.L	-3.55404	ehd2.L
Xelaev18025872m.g	-1.66485	fgd5-like.S	-1.13547	fgd5-like.S	-2.17453	fgd5-like.S	-2.82571	fgd5-like.S
Xelaev18040194m.g	-1.6562	Xetrov90021952m.L	-3.35278	Xetrov90021952m.L	-4.50138	Xetrov90021952m.L	-3.48235	Xetrov90021952m.L
Xelaev18006879m.g	-1.65113	NA	-2.99885	NA	-1.20576	NA	-3.28265	NA
Xelaev18038151m.g	-1.64085	lrrn1-like.2.L	-1.15392	lrrn1-like.2.L	-1.84055	lrrn1-like.2.L	-1.49402	lrrn1-like.2.L
Xelaev18029475m.g	-1.63414	col9a1.S	-1.56425	col9a1.S	-2.12494	col9a1.S	-3.64464	col9a1.S
Xelaev18026766m.g	-1.62107	gnpat.L	-1.48991	gnpat.L	-1.75758	gnpat.L	-2.34719	gnpat.L
Xelaev18042620m.g	-1.61208	NA	-2.04848	NA	-1.46078	NA	-4.64784	NA
Xelaev18027866m.g	-1.60595	klhl24.L	-1.58244	klhl24.L	-2.48154	klhl24.L	-2.80051	klhl24.L
Xelaev18002256m.g	-1.60555	NA	-2.17457	NA	-1.27951	NA	-4.34145	NA
Xelaev18024926m.g	-1.60257	crispld2.S	-2.98908	crispld2.S	-1.91785	crispld2.S	-2.25516	crispld2.S
Xelaev18035932m.g	-1.60181	sult2b1.L	-1.53028	sult2b1.L	-1.7014	sult2b1.L	-3.53454	sult2b1.L
Xelaev18018092m.g	-1.59652	rbpms2.L	-2.00115	rbpms2.L	-4.07553	rbpms2.L	-5.90358	rbpms2.L
Xelaev18003876m.g	-1.59538	vsig2.1	-1.45302	vsig2.1	-1.69083	vsig2.1	-2.47385	vsig2.1
Xelaev18022712m.g	-1.59071	rrad.L	-2.59895	rrad.L	-1.62848	rrad.L	-5.52824	rrad.L
Xelaev18011192m.g	-1.5753	ptgfrn.L	-1.46835	ptgfrn.L	-1.34848	ptgfrn.L	-2.5006	ptgfrn.L
Xelaev18032933m.g	-1.5685	steap2.S	-2.04838	steap2.S	-1.5905	steap2.S	-2.96927	steap2.S
Xelaev18002255m.g	-1.56756	NA	-2.28431	NA	-1.2978	NA	-4.40367	NA
Xelaev18042099m.g	-1.54277	gab3.S	-1.54245	gab3.S	-1.30986	gab3.S	-3.71902	gab3.S
Xelaev18031208m.g	-1.54159	igfbp1.L	-2.17151	igfbp1.L	-1.81594	igfbp1.L	-2.46516	igfbp1.L
Xelaev18023604m.g	-1.53435	olfml2b-like.L	-2.08586	olfml2b-like.L	-1.84292	olfml2b-like.L	-3.37559	olfml2b-like.L
Xelaev18027794m.g	-1.52406	scg2.L	-1.89749	scg2.L	-1.78703	scg2.L	-1.79298	scg2.L
Xelaev18006478m.g	-1.51949	crlf1.L	-2.79791	crlf1.L	-1.00862	crlf1.L	-4.89456	crlf1.L
Xelaev18037484m.g	-1.50744	hes5.2.S	-4.16314	hes5.2.S	-1.13241	hes5.2.S	-5.18787	hes5.2.S
Xelaev18017773m.g	-1.50533	reln.L	-1.04418	reln.L	-1.13437	reln.L	-2.02229	reln.L
Xelaev18026668m.g	-1.50038	tmem178a.L	-2.4525	tmem178a.L	-1.61326	tmem178a.L	-3.05889	tmem178a.L
Xelaev18037047m.g	-1.49612	LOC101735145.S	-2.11443	LOC101735145.S	-1.64348	LOC101735145.S	-2.86193	LOC101735145.S
Xelaev18039325m.g	-1.48446	LOC100496861.L	-2.42527	LOC100496861.L	-1.28288	LOC100496861.L	-4.20365	LOC100496861.L
Xelaev18009947m.g	-1.4761	LOC100488961.S	-2.89048	LOC100488961.S	-1.13635	LOC100488961.S	-4.25053	LOC100488961.S
Xelaev18029679m.g	-1.46266	NA	-1.96231	NA	-1.58509	NA	-2.43961	NA
Xelaev18007696m.g	-1.46217	cldn5.L	-2.73259	cldn5.L	-2.23662	cldn5.L	-5.09377	cldn5.L
Xelaev18000195m.g	-1.45131	athl1.1	-1.44415	athl1.1	-1.96708	athl1.1	-3.19112	athl1.1
Xelaev18026912m.g	-1.44782	gpr137b.L	-1.15716	gpr137b.L	-1.45886	gpr137b.L	-2.20269	gpr137b.L
Xelaev18003796m.g	-1.44073	NA	-2.27642	NA	-1.8304	NA	-2.90466	NA
Xelaev18012636m.g	-1.44024	LOC548655.L	-2.05188	LOC548655.L	-3.3583	LOC548655.L	-4.01302	LOC548655.L
Xelaev18001219m.g	-1.43921	LOC101734738.1	-1.72931	LOC101734738.1	-4.49551	LOC101734738.1	-8.38495	LOC101734738.1
Xelaev18043597m.g	-1.43837	myt1.L	-1.85313	myt1.L	-1.01929	myt1.L	-1.81563	myt1.L
Xelaev18016922m.g	-1.43733	gpx3.L	-1.64178	gpx3.L	-1.5451	gpx3.L	-2.06277	gpx3.L
Xelaev18008645m.g	-1.43627	LOC100485505-like.L	-1.49133	LOC100485505-like.L	-1.21159	LOC100485505-like.L	-1.61415	LOC100485505-like.L
Xelaev18038302m.g	-1.43029	nacc2.L	-1.65176	nacc2.L	-1.2334	nacc2.L	-1.64374	nacc2.L
Xelaev18038006m.g	-1.4133	LOC101731986.S	-1.92231	LOC101731986.S	-1.55492	LOC101731986.S	-2.44739	LOC101731986.S
Xelaev18037133m.g	-1.40339	pitx3.S	-1.50815	pitx3.S	-1.28611	pitx3.S	-2.26704	pitx3.S
Xelaev18031656m.g	-1.39947	NA	-1.83594	NA	-1.33226	NA	-4.02173	NA
Xelaev18007376m.g	-1.39474	parp2.L	-1.09337	parp2.L	-2.27138	parp2.L	-2.3395	parp2.L
Xelaev18022528m.g	-1.37115	NA	-1.29121	NA	-1.23133	NA	-1.64643	NA
Xelaev18012930m.g	-1.36351	NA	-1.65862	NA	-1.28662	NA	-3.69733	NA
Xelaev18029914m.g	-1.36195	klhl24.S	-1.04996	klhl24.S	-1.53342	klhl24.S	-3.25002	klhl24.S
Xelaev18013231m.g	-1.35814	lect1.L	-1.48273	lect1.L	-1.706	lect1.L	-3.41624	lect1.L
Xelaev18044225m.g	-1.35636	Xetrov90027159m.L	-2.03976	Xetrov90027159m.L	-1.58398	Xetrov90027159m.L	-2.80756	Xetrov90027159m.L
Xelaev18008952m.g	-1.3492	qdpr.S	-3.20897	qdpr.S	-1.37133	qdpr.S	-3.07417	qdpr.S
Xelaev18020334m.g	-1.31581	NA	-2.07156	NA	-1.20599	NA	-2.41022	NA
Xelaev18005910m.g	-1.31313	hpse.L	-1.98653	hpse.L	-2.59119	hpse.L	-3.01252	hpse.L
Xelaev18040044m.g	-1.30852	LOC101730682.L	-2.81791	LOC101730682.L	-4.09336	LOC101730682.L	-2.92401	LOC101730682.L
Xelaev18017613m.g	-1.30794	nrcam.L	-1.26019	nrcam.L	-1.15083	nrcam.L	-1.48209	nrcam.L
Xelaev18018646m.g	-1.3058	Xetrov90009043m.L	-2.61298	Xetrov90009043m.L	-1.63903	Xetrov90009043m.L	-1.63176	Xetrov90009043m.L
Xelaev18042111m.g	-1.30067	col4a5-like.S	-1.41803	col4a5-like.S	-1.15094	col4a5-like.S	-1.85944	col4a5-like.S
Xelaev18009394m.g	-1.29676	gimd1-like.S	-2.59506	gimd1-like.S	-1.09378	gimd1-like.S	-2.28671	gimd1-like.S
Xelaev18030676m.g	-1.27237	shh.L	-2.48288	shh.L	-2.369	shh.L	-3.37995	shh.L
Xelaev18014579m.g	-1.25539	slc43a2.S	-1.94906	slc43a2.S	-1.56771	slc43a2.S	-4.01446	slc43a2.S
Xelaev18039937m.g	-1.25092	nkx2-8.L	-3.70138	nkx2-8.L	-1.2634	nkx2-8.L	-4.9765	nkx2-8.L
Xelaev18021869m.g	-1.24955	f2.L	-1.39684	f2.L	-1.05568	f2.L	-2.43938	f2.L
Xelaev18033014m.g	-1.24129	sostdc1.S	-2.85028	sostdc1.S	-2.15744	sostdc1.S	-3.45813	sostdc1.S
Xelaev18012426m.g	-1.23806	f5.L	-2.09264	f5.L	-1.70427	f5.L	-1.13936	f5.L
Xelaev18040911m.g	-1.22543	Xelaev18040911m	-1.57361	Xelaev18040911m	-1.8977	Xelaev18040911m	-3.68583	Xelaev18040911m
Xelaev18031851m.g	-1.21863	Xetrov90016643m.L	-1.80116	Xetrov90016643m.L	-1.25262	Xetrov90016643m.L	-2.8141	Xetrov90016643m.L
Xelaev18001206m.g	-1.21168	NA	-2.23987	NA	-1.1717	NA	-3.51396	NA
Xelaev18002744m.g	-1.21069	NA	-1.4347	NA	-2.12725	NA	-2.35062	NA
Xelaev18047408m.g	-1.20416	slc40a1.S	-2.122	slc40a1.S	-1.72386	slc40a1.S	-1.66363	slc40a1.S
Xelaev18022600m.g	-1.19285	alg13.L	-1.36854	alg13.L	-1.26628	alg13.L	-2.53973	alg13.L
Xelaev18022775m.g	-1.18722	NA	-3.08992	NA	-4.80333	NA	-5.06741	NA
Xelaev18022531m.g	-1.15877	NA	-1.11864	NA	-1.10386	NA	-1.40078	NA
Xelaev18002398m.g	-1.15414	tubg1-like.2.1	-1.28629	tubg1-like.2.1	-1.86467	tubg1-like.2.1	-2.53302	tubg1-like.2.1
Xelaev18039351m.g	-1.13988	prss16.L	-1.97926	prss16.L	-1.19002	prss16.L	-3.1792	prss16.L
Xelaev18005819m.g	-1.13453	LOC100145251.L	-1.48376	LOC100145251.L	-1.23176	LOC100145251.L	-3.96061	LOC100145251.L
Xelaev18037088m.g	-1.13052	dna2.S	-1.57707	dna2.S	-1.01173	dna2.S	-2.20401	dna2.S
Xelaev18031194m.g	-1.12197	inhba.L	-2.4764	inhba.L	-1.17854	inhba.L	-2.38312	inhba.L
Xelaev18045881m.g	-1.11963	NA	-1.57301	NA	-1.86995	NA	-3.40954	NA
Xelaev18015583m.g	-1.11586	LOC100496564.S	-2.62857	LOC100496564.S	-3.27134	LOC100496564.S	-2.17748	LOC100496564.S
Xelaev18015239m.g	-1.11583	col9a2.S	-1.19436	col9a2.S	-2.16356	col9a2.S	-4.93252	col9a2.S
Xelaev18021801m.g	-1.11137	adm.L	-3.14984	adm.L	-1.4846	adm.L	-4.15757	adm.L
Xelaev18040628m.g	-1.10837	NA	-1.11598	NA	-2.91591	NA	-8.70143	NA
Xelaev18015873m.g	-1.10653	rab5b.S	-2.12851	rab5b.S	-1.02281	rab5b.S	-1.50121	rab5b.S
Xelaev18001928m.g	-1.09572	rrad.1	-2.66906	rrad.1	-2.66815	rrad.1	-3.7491	rrad.1
Xelaev18037100m.g	-1.08664	anapc16.S	-1.03107	anapc16.S	-1.19946	anapc16.S	-1.88218	anapc16.S
Xelaev18014070m.g	-1.05484	Xelaev18014070m	-2.52201	Xelaev18014070m	-1.67664	Xelaev18014070m	-3.23516	Xelaev18014070m
Xelaev18033972m.g	-1.03673	nov.S	-2.35025	nov.S	-1.53468	nov.S	-5.5973	nov.S
Xelaev18044508m.g	-1.0341	LOC100496109.L	-1.91716	LOC100496109.L	-1.54198	LOC100496109.L	-2.48672	LOC100496109.L
Xelaev18020735m.g	-1.02648	rbpms2.S	-1.60564	rbpms2.S	-2.5318	rbpms2.S	-3.16219	rbpms2.S
Xelaev18018990m.g	-1.02026	LOC100495309-like.L	-2.6085	LOC100495309-like.L	-2.91903	LOC100495309-like.L	-2.52425	LOC100495309-like.L
Xelaev18038385m.g	-1.01889	LOC100491408.L	-1.44799	LOC100491408.L	-1.21502	LOC100491408.L	-2.0619	LOC100491408.L
Xelaev18046677m.g	-1.00641	fdxr.S	-1.25763	fdxr.S	-1.26356	fdxr.S	-1.91539	fdxr.S
Xelaev18008854m.g	-1.00521	ctbp1.S	-1.21562	ctbp1.S	-1.38681	ctbp1.S	-1.5335	ctbp1.S

## Sheet: Sheet3 G4 and Triple KDs
Gene Symbol	GATA4_lfc	p_value 1	padj 1	Gene Name 1	GATA456_lfc	p_value 2	padj 2	Gene Name 2
Xelaev18043295m.g	-4.11885	0.00334843	0.0192375	LOC100488256.L	-2.88517	0.00334843	0.0192375	LOC100488256.L
Xelaev18023595m.g	-3.69659	2.42e-06	5.09e-05	mettl11b.L	-8.35545	2.42e-06	5.09e-05	mettl11b.L
Xelaev18043533m.g	-3.64474	0.00648784	0.0321453	NA	-2.35821	0.00648784	0.0321453	NA
Xelaev18038406m.g	-3.61237	2.06e-06	4.45e-05	NA	-2.23129	2.06e-06	4.45e-05	NA
Xelaev18039786m.g	-3.59627	5.92e-05	0.00075184	NA	-5.57035	5.92e-05	0.00075184	NA
Xelaev18046507m.g	-3.41892	3.59e-06	7.1e-05	g6pc-like.1.S	-2.66761	3.59e-06	7.1e-05	g6pc-like.1.S
Xelaev18043990m.g	-3.40763	0.00323636	0.018744	NA	-1.73621	0.00323636	0.018744	NA
Xelaev18022029m.g	-3.39543	5.09e-12	5.98e-10	ifitm10-like.L	-2.06025	5.09e-12	5.98e-10	ifitm10-like.L
Xelaev18025611m.g	-3.39395	0.00623833	0.031223	olfml2b-like.S	-3.01304	0.00623833	0.031223	olfml2b-like.S
Xelaev18025162m.g	-3.2612	5.58e-05	0.000719092	tie1.S	-4.80086	5.58e-05	0.000719092	tie1.S
Xelaev18043136m.g	-3.24748	0.00958931	0.0433341	NA	-4.53171	0.00958931	0.0433341	NA
Xelaev18022166m.g	-3.19435	2.11e-11	1.99e-09	NA	-1.92343	2.11e-11	1.99e-09	NA
Xelaev18028408m.g	-3.09489	0.00010697	0.0012214	NA	-1.39394	0.00010697	0.0012214	NA
Xelaev18002241m.g	-3.08692	2.13e-06	4.58e-05	NA	-4.98889	2.13e-06	4.58e-05	NA
Xelaev18041373m.g	-3.07545	1.91e-06	4.17e-05	NA	-5.61016	1.91e-06	4.17e-05	NA
Xelaev18038317m.g	-3.07231	4.85e-11	4.16e-09	egfl7.L	-5.60868	4.85e-11	4.16e-09	egfl7.L
Xelaev18028996m.g	-2.97681	0.000112105	0.00127025	myct1.S	-4.17124	0.000112105	0.00127025	myct1.S
Xelaev18039571m.g	-2.96699	0.00188454	0.0122428	serpina10.L	-3.28815	0.00188454	0.0122428	serpina10.L
Xelaev18028887m.g	-2.93566	0.0102051	0.0453322	vsx1.S	-1.60863	0.0102051	0.0453322	vsx1.S
Xelaev18038318m.g	-2.88127	2.22e-08	9.36e-07	NA	-5.80785	2.22e-08	9.36e-07	NA
Xelaev18000651m.g	-2.87497	0.00494608	0.0261802	NA	-1.76687	0.00494608	0.0261802	NA
Xelaev18041539m.g	-2.80179	1.15e-07	3.83e-06	egfl7.S	-4.68031	1.15e-07	3.83e-06	egfl7.S
Xelaev18009385m.g	-2.79955	0.00730963	0.0352068	qrfpr.S	-2.10717	0.00730963	0.0352068	qrfpr.S
Xelaev18032924m.g	-2.7914	4.38e-08	1.66e-06	NA	-6.38981	4.38e-08	1.66e-06	NA
Xelaev18042440m.g	-2.7493	0.00734449	0.0353412	Xetrov90020888m.S	-3.13635	0.00734449	0.0353412	Xetrov90020888m.S
Xelaev18014385m.g	-2.74468	0.00022522	0.00224724	NA	-5.16045	0.00022522	0.00224724	NA
Xelaev18003492m.g	-2.67938	2.24e-05	0.000335688	NA	-1.76211	2.24e-05	0.000335688	NA
Xelaev18027952m.g	-2.59978	0.00239429	0.0147872	LOC100494033.L	-4.94107	0.00239429	0.0147872	LOC100494033.L
Xelaev18013977m.g	-2.56138	1.54e-18	6.43e-16	LOC100498652.L	-2.61969	1.54e-18	6.43e-16	LOC100498652.L
Xelaev18036887m.g	-2.53055	0.00056002	0.00468804	hhex.S	-3.87484	0.00056002	0.00468804	hhex.S
Xelaev18032981m.g	-2.48203	0.00522126	0.0273223	asb4.S	-4.97946	0.00522126	0.0273223	asb4.S
Xelaev18032549m.g	-2.48154	2.01e-08	8.62e-07	NA	-1.80189	2.01e-08	8.62e-07	NA
Xelaev18030303m.g	-2.47174	5.2e-08	1.92e-06	emilin1.S	-3.18772	5.2e-08	1.92e-06	emilin1.S
Xelaev18007785m.g	-2.45193	4.17e-15	9.05e-13	cdk2ap1.L	-2.06308	4.17e-15	9.05e-13	cdk2ap1.L
Xelaev18008778m.g	-2.4312	0.00230438	0.0143383	NA	-3.46248	0.00230438	0.0143383	NA
Xelaev18028941m.g	-2.39408	0.00157838	0.0106444	NA	-2.22142	0.00157838	0.0106444	NA
Xelaev18042282m.g	-2.38502	9.33e-05	0.0010891	spry3.S	-4.6888	9.33e-05	0.0010891	spry3.S
Xelaev18042320m.g	-2.37404	1.19e-06	2.82e-05	NA	-2.28558	1.19e-06	2.82e-05	NA
Xelaev18012860m.g	-2.31151	3.61e-25	3.97e-22	nup88.L	-2.05462	3.61e-25	3.97e-22	nup88.L
Xelaev18021296m.g	-2.27752	0.00220462	0.0138659	pah.S	-1.46402	0.00220462	0.0138659	pah.S
Xelaev18007325m.g	-2.25027	0.00050096	0.00429279	nfatc4.L	-8.68983	0.00050096	0.00429279	nfatc4.L
Xelaev18047029m.g	-2.24438	2.71e-08	1.11e-06	slc23a3-like.S	-3.27512	2.71e-08	1.11e-06	slc23a3-like.S
Xelaev18006587m.g	-2.23942	1.62e-16	4.59e-14	f2rl3.L	-3.60171	1.62e-16	4.59e-14	f2rl3.L
Xelaev18018408m.g	-2.23169	0.0042855	0.0233497	NA	-1.00351	0.0042855	0.0233497	NA
Xelaev18023297m.g	-2.22365	4.93e-12	5.82e-10	alg14-like.L	-1.0339	4.93e-12	5.82e-10	alg14-like.L
Xelaev18046336m.g	-2.17108	0.000326896	0.00304793	sox18.S	-6.0351	0.000326896	0.00304793	sox18.S
Xelaev18003713m.g	-2.17032	3.52e-05	0.000488256	NA	-2.25367	3.52e-05	0.000488256	NA
Xelaev18009031m.g	-2.15736	0.000428658	0.00376969	corin-like.S	-2.61653	0.000428658	0.00376969	corin-like.S
Xelaev18045856m.g	-2.14002	0.00773346	0.036714	NA	-1.85741	0.00773346	0.036714	NA
Xelaev18038448m.g	-2.12999	0.0103459	0.0457861	NA	-1.7484	0.0103459	0.0457861	NA
Xelaev18006766m.g	-2.11774	0.000222743	0.00223022	ift74.L	-3.32666	0.000222743	0.00223022	ift74.L
Xelaev18042546m.g	-2.10312	7.25e-05	0.000883841	tgfb1.S	-3.37478	7.25e-05	0.000883841	tgfb1.S
Xelaev18046305m.g	-2.07579	1.19e-06	2.82e-05	NA	-1.23011	1.19e-06	2.82e-05	NA
Xelaev18013286m.g	-2.06829	0.000846502	0.0065047	acvrl1.L	-2.71634	0.000846502	0.0065047	acvrl1.L
Xelaev18005862m.g	-2.06521	0.00684235	0.0334715	ccni.L	-2.03691	0.00684235	0.0334715	ccni.L
Xelaev18044047m.g	-2.06461	0.00189442	0.0122888	NA	-3.47365	0.00189442	0.0122888	NA
Xelaev18028242m.g	-2.03416	0.00115764	0.00832843	sox7.L	-1.97997	0.00115764	0.00832843	sox7.L
Xelaev18011076m.g	-2.03073	0.00146816	0.0100417	LOC100485773.S	-2.01922	0.00146816	0.0100417	LOC100485773.S
Xelaev18029624m.g	-2.02579	6.47e-08	2.33e-06	pcyt1a.S	-1.63275	6.47e-08	2.33e-06	pcyt1a.S
Xelaev18018275m.g	-2.02427	0.000228762	0.00227624	NA	-2.58801	0.000228762	0.00227624	NA
Xelaev18000685m.g	-2.01935	2.69e-07	8.07e-06	mttp.2.1	-2.08693	2.69e-07	8.07e-06	mttp.2.1
Xelaev18029339m.g	-2.01075	0.0013336	0.00932856	NA	-2.8618	0.0013336	0.00932856	NA
Xelaev18023775m.g	-2.00611	0.00953164	0.0431063	NA	-7.94613	0.00953164	0.0431063	NA
Xelaev18040515m.g	-2.00372	1.07e-06	2.59e-05	Xetrov90022265m.L	-3.21897	1.07e-06	2.59e-05	Xetrov90022265m.L
Xelaev18027806m.g	-2.00032	4.09e-05	0.000554105	LOC100145345.L	-2.09633	4.09e-05	0.000554105	LOC100145345.L
Xelaev18017411m.g	-1.99737	1.96e-08	8.44e-07	NA	-3.48455	1.96e-08	8.44e-07	NA
Xelaev18038343m.g	-1.99405	0.00844696	0.0393137	LOC100487399.L	-2.03691	0.00844696	0.0393137	LOC100487399.L
Xelaev18023031m.g	-1.9889	0.00294803	0.0174346	LOC100493579-like.L	-1.53035	0.00294803	0.0174346	LOC100493579-like.L
Xelaev18031229m.g	-1.9664	6.32e-19	2.78e-16	Xetrov90016332m.L	-3.35446	6.32e-19	2.78e-16	Xetrov90016332m.L
Xelaev18008021m.g	-1.95721	1.03e-11	1.08e-09	pja2-like.L	-1.6716	1.03e-11	1.08e-09	pja2-like.L
Xelaev18022296m.g	-1.93562	4.98e-05	0.000652546	rin1.L	-2.33426	4.98e-05	0.000652546	rin1.L
Xelaev18008363m.g	-1.93415	5.59e-05	0.000720272	slc1a3.L	-3.42707	5.59e-05	0.000720272	slc1a3.L
Xelaev18004721m.g	-1.91308	1.25e-14	2.46e-12	afg3l1p.1	-1.84851	1.25e-14	2.46e-12	afg3l1p.1
Xelaev18029916m.g	-1.90712	0.00660456	0.032564	Xetrov90014929m.S	-4.26363	0.00660456	0.032564	Xetrov90014929m.S
Xelaev18015685m.g	-1.90066	0.00108795	0.00795524	NA	-1.6607	0.00108795	0.00795524	NA
Xelaev18036265m.g	-1.89028	0.00621086	0.0311109	LOC101732300.L	-2.157	0.00621086	0.0311109	LOC101732300.L
Xelaev18012793m.g	-1.87076	1.33e-07	4.35e-06	NA	-2.84384	1.33e-07	4.35e-06	NA
Xelaev18006532m.g	-1.86734	0.002355	0.0145913	grhpr.2.L	-1.06276	0.002355	0.0145913	grhpr.2.L
Xelaev18041273m.g	-1.86243	3.66e-09	1.99e-07	vrk1.S	-2.36925	3.66e-09	1.99e-07	vrk1.S
Xelaev18015947m.g	-1.86078	3.21e-05	0.000453039	LOC100485722.S	-5.77648	3.21e-05	0.000453039	LOC100485722.S
Xelaev18045477m.g	-1.84823	0.000911101	0.00691996	NA	-1.53781	0.000911101	0.00691996	NA
Xelaev18016190m.g	-1.83916	7.33e-07	1.89e-05	ubl3.S	-1.50816	7.33e-07	1.89e-05	ubl3.S
Xelaev18019578m.g	-1.80791	6.44e-12	7.27e-10	NA	-2.33301	6.44e-12	7.27e-10	NA
Xelaev18042767m.g	-1.78944	0.000890928	0.00679018	Xetrov90022265m.S	-1.48679	0.000890928	0.00679018	Xetrov90022265m.S
Xelaev18006768m.g	-1.78912	0.000813618	0.00628335	tek.L	-3.60252	0.000813618	0.00628335	tek.L
Xelaev18041685m.g	-1.76659	3.62e-05	0.000500601	NA	-1.70113	3.62e-05	0.000500601	NA
Xelaev18035279m.g	-1.7484	3.22e-12	4.03e-10	fli1.L	-1.99095	3.22e-12	4.03e-10	fli1.L
Xelaev18023341m.g	-1.74675	0.00398074	0.0220598	NA	-1.88352	0.00398074	0.0220598	NA
Xelaev18009608m.g	-1.74534	3.1e-06	6.32e-05	polr2b.S	-1.76409	3.1e-06	6.32e-05	polr2b.S
Xelaev18039745m.g	-1.74279	2.54e-05	0.000372143	adssl1.L	-4.69284	2.54e-05	0.000372143	adssl1.L
Xelaev18031357m.g	-1.716	0.0002035	0.00207035	NA	-2.56567	0.0002035	0.00207035	NA
Xelaev18003878m.g	-1.70932	0.00408385	0.0225138	esam.1	-3.35442	0.00408385	0.0225138	esam.1
Xelaev18017805m.g	-1.68888	0.000375884	0.00340135	sema3e.L	-3.94254	0.000375884	0.00340135	sema3e.L
Xelaev18022863m.g	-1.68229	0.00105199	0.00774285	exoc3l1.L	-3.97851	0.00105199	0.00774285	exoc3l1.L
Xelaev18032063m.g	-1.67961	5.46e-07	1.48e-05	ttpa.L	-2.0454	5.46e-07	1.48e-05	ttpa.L
Xelaev18033114m.g	-1.66999	2.11e-16	5.87e-14	NA	-2.02554	2.11e-16	5.87e-14	NA
Xelaev18035561m.g	-1.65993	0.00316519	0.0184323	LOC100498550-like.L	-1.74558	0.00316519	0.0184323	LOC100498550-like.L
Xelaev18010968m.g	-1.65068	0.00241647	0.0149033	ndufs4-like.S	-2.71662	0.00241647	0.0149033	ndufs4-like.S
Xelaev18047609m.g	-1.6379	4.56e-08	1.72e-06	NA	-5.34647	4.56e-08	1.72e-06	NA
Xelaev18044032m.g	-1.63742	0.00458705	0.0246784	fdxr.L	-2.70528	0.00458705	0.0246784	fdxr.L
Xelaev18028444m.g	-1.62552	0.000811676	0.00627372	NA	-1.59954	0.000811676	0.00627372	NA
Xelaev18028378m.g	-1.61569	0.00351156	0.0199449	scara3-like.L	-1.37416	0.00351156	0.0199449	scara3-like.L
Xelaev18002578m.g	-1.61484	2.81e-10	2.04e-08	NA	-1.33666	2.81e-10	2.04e-08	NA
Xelaev18035100m.g	-1.60839	0.000121066	0.00135326	unc93b1.L	-1.96856	0.000121066	0.00135326	unc93b1.L
Xelaev18018758m.g	-1.57902	3.1e-13	4.76e-11	NA	-1.69303	3.1e-13	4.76e-11	NA
Xelaev18040752m.g	-1.57399	0.000524092	0.00443549	NA	-4.78034	0.000524092	0.00443549	NA
Xelaev18046933m.g	-1.57084	0.00801625	0.0378002	NA	-2.14699	0.00801625	0.0378002	NA
Xelaev18045680m.g	-1.56955	0.00838245	0.0391079	mmp25.L	-1.78113	0.00838245	0.0391079	mmp25.L
Xelaev18007474m.g	-1.56338	0.00546351	0.0282777	mvk.L	-1.08406	0.00546351	0.0282777	mvk.L
Xelaev18023101m.g	-1.55816	4.93e-05	0.000647867	NA	-2.27792	4.93e-05	0.000647867	NA
Xelaev18023240m.g	-1.55594	5.49e-07	1.49e-05	NA	-1.94559	5.49e-07	1.49e-05	NA
Xelaev18046055m.g	-1.55028	0.00145109	0.00994046	ppp1r9b.S	-2.19389	0.00145109	0.00994046	ppp1r9b.S
Xelaev18001501m.g	-1.54427	2.38e-05	0.000354285	NA	-1.74675	2.38e-05	0.000354285	NA
Xelaev18038120m.g	-1.54006	7.04e-06	0.000126692	NA	-1.74037	7.04e-06	0.000126692	NA
Xelaev18038138m.g	-1.53534	0.00754368	0.0360463	NA	-1.50037	0.00754368	0.0360463	NA
Xelaev18012424m.g	-1.52806	0.00779269	0.0369382	atg3.L	-1.40454	0.00779269	0.0369382	atg3.L
Xelaev18002859m.g	-1.528	1.43e-05	0.00023023	NA	-1.36905	1.43e-05	0.00023023	NA
Xelaev18009406m.g	-1.52446	0.003726	0.0208924	cxxc4.S	-2.65955	0.003726	0.0208924	cxxc4.S
Xelaev18010293m.g	-1.5242	0.00354535	0.0201027	nfatc4.S	-2.53963	0.00354535	0.0201027	nfatc4.S
Xelaev18010523m.g	-1.52035	0.000703268	0.00561994	pi4ka.S	-1.45817	0.000703268	0.00561994	pi4ka.S
Xelaev18009373m.g	-1.51212	1.39e-06	3.2e-05	NA	-4.03533	1.39e-06	3.2e-05	NA
Xelaev18031057m.g	-1.50859	2.36e-19	1.13e-16	ngly1-like.L	-1.2275	2.36e-19	1.13e-16	ngly1-like.L
Xelaev18005843m.g	-1.50542	2.97e-08	1.2e-06	slc4a4.L	-2.3599	2.97e-08	1.2e-06	slc4a4.L
Xelaev18043741m.g	-1.50065	0.00115129	0.00830323	NA	-3.72471	0.00115129	0.00830323	NA
Xelaev18030564m.g	-1.49902	0.000447508	0.00391646	myl3.L	-4.35086	0.000447508	0.00391646	myl3.L
Xelaev18030181m.g	-1.48661	0.00819473	0.0384183	tfap2b.S	-1.55996	0.00819473	0.0384183	tfap2b.S
Xelaev18019227m.g	-1.48076	0.00247459	0.0151988	NA	-2.20596	0.00247459	0.0151988	NA
Xelaev18036706m.g	-1.47751	2.63e-05	0.000383321	ptpn6.S	-2.6529	2.63e-05	0.000383321	ptpn6.S
Xelaev18037332m.g	-1.47512	0.00945625	0.0428416	fli1.S	-1.77705	0.00945625	0.0428416	fli1.S
Xelaev18025854m.g	-1.47412	0.00875729	0.0404585	NA	-1.49789	0.00875729	0.0404585	NA
Xelaev18013100m.g	-1.45182	2.22e-06	4.75e-05	LOC100485374-like.L	-2.97629	2.22e-06	4.75e-05	LOC100485374-like.L
Xelaev18008720m.g	-1.45159	0.00580959	0.0295526	NA	-1.76098	0.00580959	0.0295526	NA
Xelaev18043836m.g	-1.43414	0.00209355	0.0133087	g6pc-like.1.L	-1.97831	0.00209355	0.0133087	g6pc-like.1.L
Xelaev18005153m.g	-1.43066	0.00253101	0.0154734	qdpr.L	-2.85087	0.00253101	0.0154734	qdpr.L
Xelaev18045308m.g	-1.43065	1.54e-06	3.46e-05	NA	-3.97178	1.54e-06	3.46e-05	NA
Xelaev18017623m.g	-1.4255	1.37e-06	3.16e-05	NA	-3.38239	1.37e-06	3.16e-05	NA
Xelaev18046341m.g	-1.42059	0.00286416	0.0170444	znf512b.S	-1.34314	0.00286416	0.0170444	znf512b.S
Xelaev18003643m.g	-1.41885	0.0001117	0.00126648	rnf180.1	-1.70672	0.0001117	0.00126648	rnf180.1
Xelaev18019070m.g	-1.4139	1.94e-05	0.000298541	LOC100170436.L	-2.39925	1.94e-05	0.000298541	LOC100170436.L
Xelaev18031277m.g	-1.39828	0.0092187	0.0420915	elmo2-like.L	-1.49476	0.0092187	0.0420915	elmo2-like.L
Xelaev18031040m.g	-1.38563	0.000665394	0.00537303	znf385d.L	-2.42492	0.000665394	0.00537303	znf385d.L
Xelaev18015458m.g	-1.38561	0.00217669	0.0137239	Xetrov90005767m.S	-1.89561	0.00217669	0.0137239	Xetrov90005767m.S
Xelaev18001926m.g	-1.38475	3.64e-07	1.05e-05	ca7.1	-1.47712	3.64e-07	1.05e-05	ca7.1
Xelaev18025885m.g	-1.37747	0.00814223	0.0382503	chst13.S	-2.72142	0.00814223	0.0382503	chst13.S
Xelaev18042997m.g	-1.37406	4.81e-06	9.11e-05	LOC100497042.S	-2.49567	4.81e-06	9.11e-05	LOC100497042.S
Xelaev18025473m.g	-1.36586	0.00012291	0.0013689	s1pr1.S	-3.97727	0.00012291	0.0013689	s1pr1.S
Xelaev18005103m.g	-1.35472	1.83e-05	0.000283842	NA	-2.62766	1.83e-05	0.000283842	NA
Xelaev18046167m.g	-1.3471	0.000610514	0.00502337	NA	-1.59866	0.000610514	0.00502337	NA
Xelaev18026429m.g	-1.34355	9.44e-05	0.00110038	cul9.L	-1.28205	9.44e-05	0.00110038	cul9.L
Xelaev18039764m.g	-1.32792	7.65e-08	2.71e-06	NA	-1.8018	7.65e-08	2.71e-06	NA
Xelaev18019521m.g	-1.32176	0.0102723	0.0455233	lrch4.L	-2.51387	0.0102723	0.0455233	lrch4.L
Xelaev18015911m.g	-1.30968	0.00927062	0.0422596	nab2.S	-1.69729	0.00927062	0.0422596	nab2.S
Xelaev18032657m.g	-1.30745	0.00684846	0.0334793	NA	-1.54892	0.00684846	0.0334793	NA
Xelaev18020190m.g	-1.3064	0.00142265	0.00979772	slc39a14.S	-2.1602	0.00142265	0.00979772	slc39a14.S
Xelaev18009020m.g	-1.30544	0.00391323	0.0217798	bend4-like.S	-2.0177	0.00391323	0.0217798	bend4-like.S
Xelaev18017768m.g	-1.2952	0.000412783	0.00366039	srpk3.L	-1.58918	0.000412783	0.00366039	srpk3.L
Xelaev18006221m.g	-1.29366	0.00355436	0.0201493	reep6.L	-1.91827	0.00355436	0.0201493	reep6.L
Xelaev18037664m.g	-1.2936	1.62e-05	0.000256197	LOC100135243.S	-2.89396	1.62e-05	0.000256197	LOC100135243.S
Xelaev18037402m.g	-1.29224	0.00110735	0.00806071	il10ra.S	-1.449	0.00110735	0.00806071	il10ra.S
Xelaev18013239m.g	-1.28697	2.42e-05	0.000358125	NA	-2.4799	2.42e-05	0.000358125	NA
Xelaev18017207m.g	-1.28534	0.000145691	0.00157039	prelid2.L	-2.12919	0.000145691	0.00157039	prelid2.L
Xelaev18046605m.g	-1.2829	0.0020419	0.0130477	mafb.S	-1.61682	0.0020419	0.0130477	mafb.S
Xelaev18012446m.g	-1.27705	0.0101361	0.0451166	NA	-2.37467	0.0101361	0.0451166	NA
Xelaev18021114m.g	-1.27113	0.00294015	0.0173991	NA	-1.51923	0.00294015	0.0173991	NA
Xelaev18026311m.g	-1.26058	0.00026937	0.00261046	Xetrov90012957m.L	-1.76933	0.00026937	0.00261046	Xetrov90012957m.L
Xelaev18017257m.g	-1.25768	8.2e-06	0.000143222	dpysl3.L	-3.19502	8.2e-06	0.000143222	dpysl3.L
Xelaev18038949m.g	-1.25474	0.00288867	0.0171461	spry3.L	-4.4457	0.00288867	0.0171461	spry3.L
Xelaev18013381m.g	-1.24603	4.39e-05	0.000588319	pan2-like.L	-1.04071	4.39e-05	0.000588319	pan2-like.L
Xelaev18022326m.g	-1.24477	2.54e-07	7.67e-06	rbm14.L	-1.73283	2.54e-07	7.67e-06	rbm14.L
Xelaev18030308m.g	-1.23666	0.00510947	0.0268421	NA	-1.57076	0.00510947	0.0268421	NA
Xelaev18021778m.g	-1.22972	1.87e-11	1.81e-09	NA	-1.73061	1.87e-11	1.81e-09	NA
Xelaev18033084m.g	-1.22878	0.000573144	0.00477832	hibadh.S	-1.5506	0.000573144	0.00477832	hibadh.S
Xelaev18039527m.g	-1.22128	3.13e-08	1.26e-06	tdp1.L	-2.09827	3.13e-08	1.26e-06	tdp1.L
Xelaev18041340m.g	-1.21906	0.0107818	0.0472667	gpr65.S	-1.01837	0.0107818	0.0472667	gpr65.S
Xelaev18028982m.g	-1.21302	0.00113371	0.00821186	rasgrp3.S	-3.31097	0.00113371	0.00821186	rasgrp3.S
Xelaev18010723m.g	-1.20873	0.00033399	0.00309403	NA	-2.14621	0.00033399	0.00309403	NA
Xelaev18044406m.g	-1.20649	0.000673811	0.0054269	NA	-7.08839	0.000673811	0.0054269	NA
Xelaev18047040m.g	-1.2061	2.83e-05	0.000407497	wnt10a.S	-2.99993	2.83e-05	0.000407497	wnt10a.S
Xelaev18014441m.g	-1.20566	9.37e-09	4.44e-07	naa50.S	-1.54136	9.37e-09	4.44e-07	naa50.S
Xelaev18044305m.g	-1.19615	1.44e-05	0.000231494	NA	-1.91086	1.44e-05	0.000231494	NA
Xelaev18012187m.g	-1.18868	4.93e-05	0.000647867	tmem167b.L	-1.50031	4.93e-05	0.000647867	tmem167b.L
Xelaev18010961m.g	-1.18698	1.05e-05	0.0001774	esm1.S	-5.07457	1.05e-05	0.0001774	esm1.S
Xelaev18027881m.g	-1.18493	0.00883233	0.0407197	LOC100490761.L	-2.59282	0.00883233	0.0407197	LOC100490761.L
Xelaev18018897m.g	-1.18451	0.00497308	0.0263006	LOC100489110.L	-2.1927	0.00497308	0.0263006	LOC100489110.L
Xelaev18038100m.g	-1.18219	5.71e-07	1.53e-05	NA	-1.40089	5.71e-07	1.53e-05	NA
Xelaev18016113m.g	-1.16764	1.36e-05	0.000220256	rcbtb1.S	-1.44642	1.36e-05	0.000220256	rcbtb1.S
Xelaev18040186m.g	-1.16564	0.00241576	0.0149018	LOC100490776.L	-1.61631	0.00241576	0.0149018	LOC100490776.L
Xelaev18013240m.g	-1.16302	4.42e-06	8.48e-05	Xetrov90006124m.L	-1.44696	4.42e-06	8.48e-05	Xetrov90006124m.L
Xelaev18042902m.g	-1.16026	0.00609804	0.0306905	NA	-1.74458	0.00609804	0.0306905	NA
Xelaev18014735m.g	-1.1578	0.00265198	0.0160335	LOC100495198.S	-2.13089	0.00265198	0.0160335	LOC100495198.S
Xelaev18003374m.g	-1.15728	1.32e-06	3.05e-05	fam173a.1	-1.71759	1.32e-06	3.05e-05	fam173a.1
Xelaev18042205m.g	-1.15718	6.23e-07	1.65e-05	NA	-1.79643	6.23e-07	1.65e-05	NA
Xelaev18037937m.g	-1.15384	0.00734711	0.0353427	NA	-1.35514	0.00734711	0.0353427	NA
Xelaev18030576m.g	-1.15312	0.00428179	0.0233336	wnt9a.L	-1.43224	0.00428179	0.0233336	wnt9a.L
Xelaev18007796m.g	-1.14705	0.00476507	0.0254054	ccdc62.L	-1.28937	0.00476507	0.0254054	ccdc62.L
Xelaev18008065m.g	-1.14557	7.94e-06	0.000139365	ttc37.L	-1.0634	7.94e-06	0.000139365	ttc37.L
Xelaev18045855m.g	-1.14471	7.16e-07	1.85e-05	Xetrov90025924m.S	-2.54038	7.16e-07	1.85e-05	Xetrov90025924m.S
Xelaev18006112m.g	-1.14192	0.00561595	0.0288274	fsd1.L	-1.13936	0.00561595	0.0288274	fsd1.L
Xelaev18031184m.g	-1.13932	0.000138134	0.0015042	NA	-2.12387	0.000138134	0.0015042	NA
Xelaev18037493m.g	-1.13659	9.78e-06	0.000166353	LOC101733463-like.S	-1.11836	9.78e-06	0.000166353	LOC101733463-like.S
Xelaev18035904m.g	-1.13196	0.000697264	0.0055821	LOC100495131-like.L	-4.22349	0.000697264	0.0055821	LOC100495131-like.L
Xelaev18013918m.g	-1.1273	1.69e-06	3.74e-05	LOC100490116.L	-1.48096	1.69e-06	3.74e-05	LOC100490116.L
Xelaev18017865m.g	-1.12538	2.64e-05	0.000383876	ankrd16-like.L	-1.65295	2.64e-05	0.000383876	ankrd16-like.L
Xelaev18038080m.g	-1.12427	0.000595044	0.00492534	Xetrov90026843m.S	-3.95711	0.000595044	0.00492534	Xetrov90026843m.S
Xelaev18035439m.g	-1.12261	0.000358593	0.00327216	NA	-3.66357	0.000358593	0.00327216	NA
Xelaev18019131m.g	-1.12214	2.44e-13	3.86e-11	LOC100135382.L	-2.76565	2.44e-13	3.86e-11	LOC100135382.L
Xelaev18034702m.g	-1.1202	0.000251167	0.00246258	NA	-2.01438	0.000251167	0.00246258	NA
Xelaev18015919m.g	-1.11959	5.97e-06	0.000109512	shmt2.S	-2.12556	5.97e-06	0.000109512	shmt2.S
Xelaev18008303m.g	-1.11845	0.000301646	0.00285483	mocs2-like.L	-2.43828	0.000301646	0.00285483	mocs2-like.L
Xelaev18013641m.g	-1.1119	0.000522293	0.00442512	NA	-1.51942	0.000522293	0.00442512	NA
Xelaev18014071m.g	-1.10657	0.00199322	0.0127977	LOC100496869.L	-2.51518	0.00199322	0.0127977	LOC100496869.L
Xelaev18017672m.g	-1.10365	4.93e-05	0.000647867	asb15.L	-5.41953	4.93e-05	0.000647867	asb15.L
Xelaev18020056m.g	-1.09749	0.00501304	0.0264483	pdgfrb.S	-1.3888	0.00501304	0.0264483	pdgfrb.S
Xelaev18013320m.g	-1.0959	3.25e-15	7.3e-13	NA	-1.29194	3.25e-15	7.3e-13	NA
Xelaev18024887m.g	-1.0945	6.91e-05	0.000851149	afg3l1p.S	-1.21453	6.91e-05	0.000851149	afg3l1p.S
Xelaev18032103m.g	-1.08531	8.47e-08	2.96e-06	orc5.L	-1.67372	8.47e-08	2.96e-06	orc5.L
Xelaev18026343m.g	-1.08443	0.00106893	0.00784038	mrpl33.L	-1.05891	0.00106893	0.00784038	mrpl33.L
Xelaev18041375m.g	-1.08255	5.85e-18	2.28e-15	dlst.S	-1.03501	5.85e-18	2.28e-15	dlst.S
Xelaev18028107m.g	-1.08072	0.00748347	0.0358317	c2orf43.L	-1.49323	0.00748347	0.0358317	c2orf43.L
Xelaev18009245m.g	-1.07413	0.00125102	0.00886154	ednra.S	-1.07895	0.00125102	0.00886154	ednra.S
Xelaev18014595m.g	-1.07255	0.00611334	0.0307474	NA	-1.18826	0.00611334	0.0307474	NA
Xelaev18040192m.g	-1.06823	1.64e-07	5.24e-06	LOC101733690-like.L	-1.8915	1.64e-07	5.24e-06	LOC101733690-like.L
Xelaev18009168m.g	-1.06455	0.00464735	0.0249245	nek1.S	-1.20687	0.00464735	0.0249245	nek1.S
Xelaev18028539m.g	-1.06288	6.35e-05	0.000797914	slc35b2.S	-1.15633	6.35e-05	0.000797914	slc35b2.S
Xelaev18010358m.g	-1.0598	7.04e-09	3.44e-07	zmat5.S	-2.06987	7.04e-09	3.44e-07	zmat5.S
Xelaev18041346m.g	-1.05923	1.85e-07	5.81e-06	NA	-1.30467	1.85e-07	5.81e-06	NA
Xelaev18011013m.g	-1.05799	0.00445552	0.0241187	gdnf.S	-1.1049	0.00445552	0.0241187	gdnf.S
Xelaev18010223m.g	-1.05082	0.000215203	0.00216864	twsg2.S	-1.69552	0.000215203	0.00216864	twsg2.S
Xelaev18044178m.g	-1.04931	0.000303083	0.00286404	LOC100490556.L	-1.78205	0.000303083	0.00286404	LOC100490556.L
Xelaev18017496m.g	-1.04686	0.000136775	0.00149151	LOC100485908.L	-1.44258	0.000136775	0.00149151	LOC100485908.L
Xelaev18038093m.g	-1.03755	8.34e-06	0.000145184	NA	-1.2103	8.34e-06	0.000145184	NA
Xelaev18012061m.g	-1.03646	0.000112188	0.00127025	fabp3.L	-5.12944	0.000112188	0.00127025	fabp3.L
Xelaev18031797m.g	-1.02751	8.05e-07	2.04e-05	tmx3.L	-1.40851	8.05e-07	2.04e-05	tmx3.L
Xelaev18030034m.g	-1.02728	1.16e-05	0.000191784	Xetrov90015077m.S	-1.34003	1.16e-05	0.000191784	Xetrov90015077m.S
Xelaev18041682m.g	-1.02707	0.000782351	0.00609537	ccdc22.S	-1.67725	0.000782351	0.00609537	ccdc22.S
Xelaev18038157m.g	-1.02101	0.00698733	0.0340157	LOC100488699-like.L	-2.38988	0.00698733	0.0340157	LOC100488699-like.L
Xelaev18031586m.g	-1.01866	0.00161572	0.0108464	tubb2b.L	-3.32193	0.00161572	0.0108464	tubb2b.L
Xelaev18025375m.g	-1.01801	4.25e-05	0.000573739	NA	-2.12705	4.25e-05	0.000573739	NA
Xelaev18030348m.g	-1.01509	0.00123255	0.00876092	NA	-1.07206	0.00123255	0.00876092	NA
Xelaev18005063m.g	-1.00871	0.00569863	0.0291324	grk4.L	-1.48534	0.00569863	0.0291324	grk4.L
Xelaev18012169m.g	-1.00429	0.000245736	0.00241807	NA	-1.52476	0.000245736	0.00241807	NA
