# Supplementary material for: Genome-wide transcriptomics analysis of genes regulated by GATA4, 5 and 6 during cardiomyogenesis in Xenopus laevis
Source: Data Brief. 2018 Jan 17;17:559–63. doi: 10.1016/j.dib.2018.01.005 (PMC5988223; doi:10.1016/j.dib.2018.01.005)
Supplement: Supplementary file 4 — Table 3 sox7 and sox18 are among transcription factor genes that require gata4 function for expression during cardiomyogenesis. [file mmc4.xlsx]

## Sheet: Sheet1 Reg Trans G4 KD genes
Gene Symbol	GO Function	GATA4_lfc	p_value	padj	Gene Name
Xelaev18010911m.g	regulation of transcription, DNA-templated	-9.44329	0.000183023	0.00189583	otp.S
Xelaev18013753m.g	regulation of transcription, DNA-templated	-5.79378	6.19443e-06	0.000113115	pdx1.L
Xelaev18024949m.g	regulation of transcription, DNA-templated	-3.50002	5.2998e-07	1.44996e-05	irf8.S
Xelaev18042265m.g	regulation of transcription, DNA-templated	-3.31694	6.75846e-14	1.21755e-11	pou3f4.S
Xelaev18016204m.g	regulation of transcription, DNA-templated	-3.16633	0.00257519	0.0156803	pdx1.S
Xelaev18022675m.g	regulation of transcription, DNA-templated	-3.13636	0.000232954	0.00230974	irf8.L
Xelaev18022188m.g	regulation of transcription, DNA-templated	-3.10669	0.000974934	0.00730039	irf7.L
Xelaev18027001m.g	regulation of transcription, DNA-templated	-3.00068	0.00895257	0.0411385	hey2.L
Xelaev18028887m.g	regulation of transcription, DNA-templated	-2.93566	0.0102051	0.0453322	vsx1.S
Xelaev18025692m.g	regulation of transcription, DNA-templated	-2.79997	0.00307657	0.0180287	sox10.S
Xelaev18035594m.g	regulation of transcription, DNA-templated	-2.56337	3.173e-15	7.18731e-13	hes5.2.L
Xelaev18036887m.g	regulation of transcription, DNA-templated	-2.53055	0.00056002	0.00468804	hhex.S
Xelaev18043977m.g	regulation of transcription, DNA-templated	-2.45469	1.82665e-05	0.000283914	tox2.L
Xelaev18006497m.g	regulation of transcription, DNA-templated	-2.34526	0.000212141	0.00214129	foxe1.L
Xelaev18009825m.g	regulation of transcription, DNA-templated	-2.31266	6.01346e-08	2.18199e-06	rab11b.2.S
Xelaev18037485m.g	regulation of transcription, DNA-templated	-2.3075	1.48778e-05	0.000238091	hes5.1.S
Xelaev18007325m.g	regulation of transcription, DNA-templated	-2.25027	0.00050096	0.00429279	nfatc4.L
Xelaev18023144m.g	regulation of transcription, DNA-templated	-2.23991	0.00250518	0.0153551	foxe3.L
Xelaev18006587m.g	regulation of transcription, DNA-templated	-2.23942	1.62498e-16	4.59259e-14	f2rl3.L
Xelaev18028832m.g	regulation of transcription, DNA-templated	-2.21577	0.000224004	0.00223829	snap25.S
Xelaev18046336m.g	regulation of transcription, DNA-templated	-2.17108	0.000326896	0.00304793	sox18.S
Xelaev18028242m.g	regulation of transcription, DNA-templated	-2.03416	0.00115764	0.00832843	sox7.L
Xelaev18016626m.g	regulation of transcription, DNA-templated	-2.02147	0.00259728	0.0157721	bhlhe41.L
Xelaev18025252m.g	regulation of transcription, DNA-templated	-1.93267	0.000596137	0.00493142	foxe3.S
Xelaev18007678m.g	regulation of transcription, DNA-templated	-1.81506	0.000673827	0.0054269	pi4ka.L
Xelaev18041401m.g	regulation of transcription, DNA-templated	-1.72097	7.75229e-07	1.97207e-05	elk1.S
Xelaev18006295m.g	regulation of transcription, DNA-templated	-1.59838	0.000309547	0.00291084	rab11b.2.L
Xelaev18016013m.g	regulation of transcription, DNA-templated	-1.57733	0.00335195	0.0192506	nfe2.S
Xelaev18010293m.g	regulation of transcription, DNA-templated	-1.5242	0.00354535	0.0201027	nfatc4.S
Xelaev18010523m.g	regulation of transcription, DNA-templated	-1.52035	0.000703268	0.00561994	pi4ka.S
Xelaev18010032m.g	regulation of transcription, DNA-templated	-1.51814	0.00732714	0.0352689	dmrta1.S
Xelaev18037484m.g	regulation of transcription, DNA-templated	-1.50744	1.18347e-12	1.60608e-10	hes5.2.S
Xelaev18030181m.g	regulation of transcription, DNA-templated	-1.48661	0.00819473	0.0384183	tfap2b.S
Xelaev18038016m.g	regulation of transcription, DNA-templated	-1.45881	0.000587673	0.0048758	etv2.S
Xelaev18043597m.g	regulation of transcription, DNA-templated	-1.43837	0.000103612	0.00118745	myt1.L
Xelaev18028837m.g	regulation of transcription, DNA-templated	-1.41492	0.000659937	0.00533876	foxa2.S
Xelaev18037133m.g	regulation of transcription, DNA-templated	-1.40339	0.00850811	0.0395197	pitx3.S
Xelaev18046635m.g	regulation of transcription, DNA-templated	-1.38881	3.14887e-12	3.95935e-10	tox2.S
Xelaev18028206m.g	regulation of transcription, DNA-templated	-1.35871	0.00866305	0.0400952	tfap2b.L
Xelaev18032047m.g	regulation of transcription, DNA-templated	-1.27695	0.00343824	0.0196254	tox.L
Xelaev18039937m.g	regulation of transcription, DNA-templated	-1.25092	0.00275694	0.0165266	nkx2-8.L
Xelaev18046325m.g	regulation of transcription, DNA-templated	-1.23749	6.92149e-08	2.47646e-06	myt1.S
Xelaev18014321m.g	regulation of transcription, DNA-templated	-1.22688	0.00619773	0.0310603	runx1.S
Xelaev18047768m.g	regulation of transcription, DNA-templated	-1.19545	0.00416602	0.0228564	sox8.S
Xelaev18019318m.g	regulation of transcription, DNA-templated	-1.1148	0.000387263	0.00348706	chd3.L
Xelaev18015147m.g	regulation of transcription, DNA-templated	-1.1086	2.97078e-05	0.000424676	tfap2e.S
Xelaev18005721m.g	regulation of transcription, DNA-templated	-1.10688	0.0052712	0.0275275	nfkb1.L
Xelaev18015518m.g	regulation of transcription, DNA-templated	-1.06182	0.00515041	0.0270203	pou3f3.S
Xelaev18044608m.g	regulation of transcription, DNA-templated	-1.03507	3.68219e-05	0.000506174	baz2b.L
Xelaev18045519m.g	regulation of transcription, DNA-templated	-1.02868	9.8221e-06	0.000166894	sox8.L
Xelaev18012239m.g	regulation of transcription, DNA-templated	-1.01137	0.0111076	0.0484058	elf3.L

## Sheet: Sheet2 DNA bind G4 sp KD genes
Gene Symbol	GO Function	GATA4_lfc	p_value	padj	Gene Name
Xelaev18028887m.g	DNA binding	-2.93566	0.0102051	0.0453322	vsx1.S
Xelaev18036887m.g	DNA binding	-2.53055	0.00056002	0.00468804	hhex.S
Xelaev18006587m.g	DNA binding	-2.23942	1.62498e-16	4.59259e-14	f2rl3.L
Xelaev18046336m.g	DNA binding	-2.17108	0.000326896	0.00304793	sox18.S
Xelaev18028242m.g	DNA binding	-2.03416	0.00115764	0.00832843	sox7.L
Xelaev18035279m.g	DNA binding	-1.7484	3.21872e-12	4.03072e-10	fli1.L
Xelaev18009608m.g	DNA binding	-1.74534	3.10463e-06	6.31712e-05	polr2b.S
Xelaev18016013m.g	DNA binding	-1.57733	0.00335195	0.0192506	nfe2.S
Xelaev18027105m.g	DNA binding	-1.56583	0.0047635	0.0254015	myb.L
Xelaev18012424m.g	DNA binding	-1.52806	0.00779269	0.0369382	atg3.L
Xelaev18010523m.g	DNA binding	-1.52035	0.000703268	0.00561994	pi4ka.S
Xelaev18037332m.g	DNA binding	-1.47512	0.00945625	0.0428416	fli1.S
Xelaev18038016m.g	DNA binding	-1.45881	0.000587673	0.0048758	etv2.S
Xelaev18047768m.g	DNA binding	-1.19545	0.00416602	0.0228564	sox8.S
Xelaev18019318m.g	DNA binding	-1.1148	0.000387263	0.00348706	chd3.L
Xelaev18031408m.g	DNA binding	-1.05746	1.0553e-07	3.5843e-06	fastkd3.L
Xelaev18012239m.g	DNA binding	-1.01137	0.0111076	0.0484058	elf3.L

## Sheet: Sheet3 GOs assoc G4 KD genes
Function	Type	Enrichment Score	Enrichment p-value	% genes in group that are present	# genes in list, in group	# genes not in list, in group	# genes in list, not in group	# genes not in list, not in group	GO ID
endothelin receptor activity	molecular function	9.78231	5.64415e-05	66.6667	4	2	441	9443	4962
phosphoenolpyruvate carboxykinase activity	molecular function	7.95787	0.000349896	75	3	1	442	9444	4611
phosphoenolpyruvate carboxykinase (GTP) activity	molecular function	7.95787	0.000349896	75	3	1	442	9444	4613
carboxypeptidase activity	molecular function	7.07561	0.000845475	60	3	2	442	9443	4180
oxidoreductase activity, acting on paired donors, with incorporation or reduction of molecular oxygen, reduced flavin or flavoprotein as one donor, and incorporation of one atom of oxygen	molecular function	7.07561	0.000845475	60	3	2	442	9443	16712
response to biotic stimulus	biological process	7.07561	0.000845475	60	3	2	442	9443	9607
structural molecule activity	molecular function	6.63874	0.00130868	9.94475	18	163	427	9282	5198
gluconeogenesis	biological process	6.41641	0.00163451	50	3	3	442	9442	6094
extracellular region	cellular component	5.9164	0.00269488	8.75	21	219	424	9226	5576
lipid transport	biological process	5.45445	0.00427722	37.5	3	5	442	9440	6869
GO:0004428		5.45445	0.00427722	37.5	3	5	442	9440	4428
L-phenylalanine catabolic process	biological process	5.13627	0.00587958	66.6667	2	1	443	9444	6559
adenylosuccinate synthase activity	molecular function	5.13627	0.00587958	66.6667	2	1	443	9444	4019
calcium ion binding	molecular function	5.08972	0.00615974	7.15884	32	415	413	9030	5509
sodium:dicarboxylate symporter activity	molecular function	5.0827	0.00620315	33.3333	3	6	442	9439	17153
dicarboxylic acid transport	biological process	5.0827	0.00620315	33.3333	3	6	442	9439	6835
cysteine-type endopeptidase inhibitor activity	molecular function	5.0827	0.00620315	33.3333	3	6	442	9439	4869
myosin complex	cellular component	4.89085	0.00751506	17.8571	5	23	440	9422	16459
cell communication	biological process	4.78073	0.0083899	15	6	34	439	9411	7154
GO:0008570		4.69121	0.00917559	12.1212	8	58	437	9387	8570
GTP binding	molecular function	4.65861	0.00947966	7.7193	22	263	423	9182	5525
GO:0005529		4.59303	0.0101221	12.963	7	47	438	9398	5529
L-serine biosynthetic process	biological process	4.47475	0.0113931	27.2727	3	8	442	9437	6564
phosphoglycerate dehydrogenase activity	molecular function	4.47333	0.0114093	50	2	2	443	9443	4617
1-phosphatidylinositol 4-kinase activity	molecular function	4.47333	0.0114093	50	2	2	443	9443	4430
monooxygenase activity	molecular function	4.43096	0.011903	13.9535	6	37	439	9408	4497
GO:0030402		4.18951	0.0151537	11.1111	8	64	437	9381	30402
GO:0004249		4.18951	0.0151537	11.1111	8	64	437	9381	4249
GO:0008133		4.18951	0.0151537	11.1111	8	64	437	9381	8133
GO:0008319		4.18951	0.0151537	11.1111	8	64	437	9381	8319
regulation of cell growth	biological process	4.16551	0.0155218	18.1818	4	18	441	9427	1558
insulin-like growth factor binding	molecular function	4.16551	0.0155218	18.1818	4	18	441	9427	5520
protein complex	cellular component	4.16551	0.0155218	18.1818	4	18	441	9427	43234
protein polymerization	biological process	4.16551	0.0155218	18.1818	4	18	441	9427	51258
carboxy-lyase activity	molecular function	3.99259	0.0184518	40	2	3	443	9442	16831
GO:0004287		3.99259	0.0184518	40	2	3	443	9442	4287
serine-type peptidase activity	molecular function	3.72348	0.0241499	16	4	21	441	9424	8236
lipoprotein metabolic process	biological process	3.6171	0.0268604	33.3333	2	4	443	9441	42157
oxidoreductase activity, acting on the CH-OH group of donors, NAD or NADP as acceptor	molecular function	3.59376	0.0274947	20	3	12	442	9433	16616
lipid binding	molecular function	3.59152	0.0275563	15.3846	4	22	441	9423	8289
transferase activity	molecular function	3.46622	0.0312348	14.8148	4	23	441	9422	16740
purine nucleotide biosynthetic process	biological process	3.31048	0.0364986	28.5714	2	5	443	9440	6164
multicellular organismal development	biological process	3.15697	0.0425544	7.20721	16	206	429	9239	7275
motor activity	molecular function	3.15601	0.0425952	11.6279	5	38	440	9407	3774
microtubule	cellular component	3.12528	0.0439245	13.3333	4	26	441	9419	5874
dihydropyrimidinase activity	molecular function	3.05254	0.047239	25	2	6	443	9439	4157
phospholipid binding	molecular function	3.05254	0.047239	25	2	6	443	9439	5543
GO:0004274		3.05254	0.047239	25	2	6	443	9439	4274
prenylated protein tyrosine phosphatase activity	molecular function	3.03347	0.0481484	9.45946	7	67	438	9378	4727
metalloendopeptidase activity	molecular function	2.87101	0.0566418	8.25688	9	100	436	9345	4222
blood coagulation	biological process	2.84008	0.0584207	15	3	17	442	9428	7596
GO:0015285		2.84008	0.0584207	15	3	17	442	9428	15285
connexon complex	cellular component	2.84008	0.0584207	15	3	17	442	9428	5922
GTPase binding	molecular function	2.83084	0.0589635	22.2222	2	7	443	9438	51020
hexokinase activity	molecular function	2.83084	0.0589635	22.2222	2	7	443	9438	4396
negative regulation of coagulation	biological process	2.83084	0.0589635	22.2222	2	7	443	9438	50819
regulation of signal transduction	biological process	2.63719	0.0715623	20	2	8	443	9437	9966
GO:0001584		2.61144	0.0734285	6.44068	19	276	426	9169	1584
transmembrane signaling receptor activity	molecular function	2.58248	0.0755865	9.09091	6	60	439	9385	4888
GTPase activity	molecular function	2.52851	0.079778	7.46269	10	124	435	9321	3924
GO:0004179		2.46589	0.0849332	18.1818	2	9	443	9436	4179
peptide cross-linking	biological process	2.46589	0.0849332	18.1818	2	9	443	9436	18149
regulation of transcription, DNA-templated	biological process	2.43816	0.0873212	5.4371	51	887	394	8558	6355
proteolysis	biological process	2.42591	0.0883973	6.0686	23	356	422	9089	6508

## Sheet: Sheet4 GOs assoc G4 sp KD genes
Function	type	Enrichment Score	Enrichment p-value	% genes in group that are present	# genes in list, in group	# genes not in list, in group	# genes in list, not in group	# genes not in list, not in group	GO ID
phosphoenolpyruvate carboxykinase activity	molecular function	11.9081	6.73565e-06	75	3	1	116	9770	4611
phosphoenolpyruvate carboxykinase (GTP) activity	molecular function	11.9081	6.73565e-06	75	3	1	116	9770	4613
gluconeogenesis	biological process	10.3163	3.30886e-05	50	3	3	116	9768	6094
regulation of signal transduction	biological process	5.10514	0.0060655	20	2	8	117	9763	9966
protein catabolic process	biological process	4.05401	0.0173526	11.7647	2	15	117	9756	30163
phosphotransferase activity, alcohol group as acceptor	molecular function	3.78678	0.0226684	3.73134	5	129	114	9642	16773
glycine hydroxymethyltransferase activity	molecular function	3.3335	0.035668	33.3333	1	2	118	9769	4372
L-serine metabolic process	biological process	3.3335	0.035668	33.3333	1	2	118	9769	6563
amino acid binding	molecular function	3.3335	0.035668	33.3333	1	2	118	9769	16597
L-phenylalanine catabolic process	biological process	3.3335	0.035668	33.3333	1	2	118	9769	6559
adenylosuccinate synthase activity	molecular function	3.3335	0.035668	33.3333	1	2	118	9769	4019
GO:0045449		3.13984	0.0432899	4.61538	3	62	116	9709	45449
thrombin receptor activity	molecular function	3.05178	0.0472747	25	1	3	118	9768	15057
fructose 1,6-bisphosphate 1-phosphatase activity	molecular function	3.05178	0.0472747	25	1	3	118	9768	42132
1-phosphatidylinositol 4-kinase activity	molecular function	3.05178	0.0472747	25	1	3	118	9768	4430
glycine metabolic process	biological process	3.05178	0.0472747	25	1	3	118	9768	6544
valine metabolic process	biological process	3.05178	0.0472747	25	1	3	118	9768	6573
3-hydroxyisobutyrate dehydrogenase activity	molecular function	3.05178	0.0472747	25	1	3	118	9768	8442
transforming growth factor beta receptor binding	molecular function	3.05178	0.0472747	25	1	3	118	9768	5160
protein kinase activity	molecular function	2.90868	0.0545479	2.14133	10	457	109	9314	4672
GO:0030402		2.88802	0.0556862	4.16667	3	69	116	9702	30402
GO:0004249		2.88802	0.0556862	4.16667	3	69	116	9702	4249
GO:0008133		2.88802	0.0556862	4.16667	3	69	116	9702	8133
GO:0008319		2.88802	0.0556862	4.16667	3	69	116	9702	8319
Wnt signaling pathway, calcium modulating pathway	biological process	2.87643	0.0563358	6.25	2	30	117	9741	7223
carboxy-lyase activity	molecular function	2.83458	0.0587429	20	1	4	118	9767	16831
vascular endothelial growth factor-activated receptor activity	molecular function	2.83458	0.0587429	20	1	4	118	9767	5021
aromatic amino acid family metabolic process	biological process	2.83458	0.0587429	20	1	4	118	9767	9072
protein serine/threonine kinase activity	molecular function	2.81184	0.0600944	2.18447	9	403	110	9368	4674
GO:0015380		2.6582	0.0700742	16.6667	1	5	118	9766	15380
inorganic anion exchanger activity	molecular function	2.6582	0.0700742	16.6667	1	5	118	9766	5452
phosphorylation	biological process	2.6582	0.0700742	16.6667	1	5	118	9766	16310
endothelin receptor activity	molecular function	2.6582	0.0700742	16.6667	1	5	118	9766	4962
phosphogluconate dehydrogenase (decarboxylating) activity	molecular function	2.6582	0.0700742	16.6667	1	5	118	9766	4616
cell growth	biological process	2.6582	0.0700742	16.6667	1	5	118	9766	16049
transmembrane receptor protein serine/threonine kinase activity	molecular function	2.57215	0.0763715	3.00752	4	129	115	9642	4675
DNA binding	molecular function	2.52049	0.0804204	1.72764	17	967	102	8804	3677
purine nucleotide biosynthetic process	biological process	2.50998	0.0812702	14.2857	1	6	118	9765	6164
lipid transport	biological process	2.38236	0.0923325	12.5	1	7	118	9764	6869
GO:0004428		2.38236	0.0923325	12.5	1	7	118	9764	4428
GO:0004239		2.38236	0.0923325	12.5	1	7	118	9764	4239
dihydropyrimidinase activity	molecular function	2.38236	0.0923325	12.5	1	7	118	9764	4157
phospholipid binding	molecular function	2.38236	0.0923325	12.5	1	7	118	9764	5543
translation elongation factor activity	molecular function	2.38236	0.0923325	12.5	1	7	118	9764	3746
regulation of transcription, DNA-templated	biological process	2.3388	0.0964432	1.70576	16	922	103	8849	6355
nucleoside-triphosphatase activity	molecular function	2.31229	0.0990344	3.26087	3	89	116	9682	17111
